# Supplementary material for: Di-μ-azido-κ4 N:N-bis­({2-[(3-amino-2,2-dimethyl­prop­yl)imino­meth­yl]-6-meth­oxy­phenolato-1κ3 N,N′,O 1}copper(II))
Source: Acta Crystallogr Sect E Struct Rep Online. 2012 Jun 30;68(Pt 7):m993–4. doi: 10.1107/S1600536812028954 (PMC3393238; doi:10.1107/S1600536812028954)
Supplement: Supplementary file 1 [file e-68-0m993-sup1.cif]

##############################################################################
#                                                                            #
# This CIF contains the data in a paper accepted for publication in          #
# Acta Crystallographica Section E. It conforms to the requirements of       #
# Notes for Authors for Acta Crystallographica Section E, and has been       #
# peer reviewed under the auspices of the IUCr Commission on Journals.       #
#                                                                            #
# Full details of the Crystallographic Information File format               #
# are given in the paper "The Crystallographic Information File (CIF):       #
# a New Standard Archive File for Crystallography" by S. R. Hall, F. H.      #
# Allen and I. D. Brown [Acta Cryst. (1991), A47, 655-685].                  #
#                                                                            #
# The current version of the core CIF dictionary is obtainable from          #
# ftp://ftp.iucr.org/pub/cif_core.dic.                                       #
#                                                                            #
# Software is freely available for graphical display of the structure(s)     #
# in this CIF. For information consult the CIF software page                 #
# http://www.iucr.org/resources/cif/software.                                #
#                                                                            #
# This file may be used for bona fide research purposes within the           #
# scientific community so long as proper attribution is given to the journal # 
# article from which it was obtained.                                        #
#                                                                            #
##############################################################################
data_global
_audit_creation_method     SHELXL-97
_journal_date_recd_electronic     2012-06-26
_journal_date_accepted     2012-06-26
_journal_name_full     'Acta Crystallographica, Section E'
_journal_year     2012
_journal_volume     68
_journal_issue      7
_journal_page_first     m993
_journal_page_last     m994
_journal_paper_category     QM
_journal_paper_doi     10.1107/S1600536812028954
_journal_coeditor_code     SJ5249
_publ_contact_author_name     ' Edward RT Tiekink '
_publ_contact_author_address
;
Department of Chemistry, University of Malaya,
50603 Kuala Lumpur, Malaysia
;
_publ_contact_author_email
;
edward.tiekink@gmail.com
;
_publ_contact_author_fax     ' +60 3 7967 4193 '
_publ_contact_author_phone     ' +60 3 7967 6775 '
_publ_section_title
;\
Di-\m-azido-\k^4^<i>N</i>:<i>N</i>-bis({2-[(3-amino-2,2-dimethylpropyl)\
iminomethyl]-6-methoxyphenolato-1\k^3^<i>N</i>,<i>N</i>',<i>O</i>^1^}\
copper(II))
;
loop_
    _publ_author_name
    _publ_author_footnote
    _publ_author_address
    'Akbar Ghaemi'
;
Additional correspondence author, e-mail: akbarghaemi@yahoo.com.
;
;
Department of Chemistry, Saveh Branch, Islamic Azad University, Saveh, Iran
;
    'Saeed Rayati' .
;
Department of Chemistry, K. N. Toosi University of Technology,
PO Box 16315-1618, Tehran, Iran
;
    'Kazem Fayyazi' .
;
Department of Chemistry, Saveh Branch, Islamic Azad University, Saveh, Iran
;
    'Ng, Seik Weng' .
;
Department of Chemistry, University of Malaya,
50603 Kuala Lumpur, Malaysia
Chemistry Department and Faculty of Science, King Abdulaziz University,
PO Box 80203 Jeddah, Saudi Arabia
;
    'Tiekink, Edward R. T.' .
;
Department of Chemistry, University of Malaya,
50603 Kuala Lumpur, Malaysia
;
_publ_section_synopsis     .
data_I
_audit_creation_method     SHELXL-97
_chemical_name_systematic
;
Di-\m-azido-\k^4^<i>N</i>:<i>N</i>-bis({2-[(3-amino-2,2-
dimethylpropyl)iminomethyl]-6-methoxyphenolato-
1\k^3^<i>N</i>,<i>N</i>',<i>O</i>^1^}copper(II))
;
_chemical_name_common     ?
_chemical_formula_moiety     'C26 H38 Cu2 N10 O4'
_chemical_formula_sum     'C26 H38 Cu2 N10 O4'
_chemical_formula_iupac     '[Cu2 (C13 H19 N2 O2)2 (N3)2]'
_chemical_formula_weight     681.76
_chemical_melting_point     ?
_symmetry_cell_setting     monoclinic
_symmetry_space_group_name_H-M     'P 21/c'
_symmetry_space_group_name_Hall     '-P 2ybc'
loop_
    _symmetry_equiv_pos_as_xyz
    'x, y, z'
    '-x, y+1/2, -z+1/2'
    '-x, -y, -z'
    'x, -y-1/2, z-1/2'
_cell_length_a     9.1733(5)
_cell_length_b     12.2369(5)
_cell_length_c     13.0988(6)
_cell_angle_alpha     90.00
_cell_angle_beta     98.203(5)
_cell_angle_gamma     90.00
_cell_volume     1455.33(12)
_cell_formula_units_Z     2
_cell_measurement_reflns_used     2122
_cell_measurement_theta_min     2.5433
_cell_measurement_theta_max     27.4919
_cell_measurement_temperature     100(2)
_exptl_crystal_description     prism
_exptl_crystal_colour     brown
_exptl_crystal_size_max     0.20
_exptl_crystal_size_mid     0.15
_exptl_crystal_size_min     0.10
_exptl_crystal_density_diffrn     1.556
_exptl_crystal_density_meas     ?
_exptl_crystal_density_method     'not measured'
_exptl_crystal_F_000     708
_exptl_absorpt_coefficient_mu     1.513
_exptl_absorpt_correction_type     multi-scan
_exptl_absorpt_process_details     '(CrysAlis PRO; Agilent, 2010)'
_exptl_absorpt_correction_T_min     0.67382
_exptl_absorpt_correction_T_max     1.0000
_diffrn_ambient_temperature     100(2)
_diffrn_radiation_type     MoK\a
_diffrn_radiation_wavelength     0.71073
_diffrn_radiation_source     'SuperNova (Mo) X-ray Source'
_diffrn_radiation_monochromator     Mirror
_diffrn_measurement_device_type
                  'Agilent SuperNova Dual diffractometer with an Atlas detector'
_diffrn_measurement_method     '\w scan'
_diffrn_detector_area_resol_mean     10.4041
_diffrn_reflns_number     5747
_diffrn_reflns_av_R_equivalents     0.0343
_diffrn_reflns_av_sigmaI/netI     0.0572
_diffrn_reflns_theta_min     2.79
_diffrn_reflns_theta_max     27.55
_diffrn_reflns_theta_full     27.55
_diffrn_measured_fraction_theta_max     0.989
_diffrn_measured_fraction_theta_full     0.989
_diffrn_reflns_limit_h_min     -8
_diffrn_reflns_limit_h_max     11
_diffrn_reflns_limit_k_min     -15
_diffrn_reflns_limit_k_max     10
_diffrn_reflns_limit_l_min     -14
_diffrn_reflns_limit_l_max     17
_diffrn_standards_number     0
_diffrn_standards_interval_count     0
_diffrn_standards_interval_time     0
_diffrn_standards_decay_%     0
_reflns_number_total     3314
_reflns_number_gt     2628
_reflns_threshold_expression     I>2\s(I)
_refine_ls_structure_factor_coef     Fsqd
_refine_ls_matrix_type     full
_refine_ls_R_factor_all     0.0539
_refine_ls_R_factor_gt     0.0387
_refine_ls_wR_factor_gt     0.0909
_refine_ls_wR_factor_ref     0.1048
_refine_ls_goodness_of_fit_ref     1.056
_refine_ls_restrained_S_all     1.056
_refine_ls_number_reflns     3314
_refine_ls_number_parameters     198
_refine_ls_number_restraints     2
_refine_ls_hydrogen_treatment     mixed
_refine_ls_weighting_scheme     calc
_refine_ls_weighting_details
         'calc w=1/[\s^2^(Fo^2^)+(0.0429P)^2^+0.1866P] where P=(Fo^2^+2Fc^2^)/3'
_atom_sites_solution_hydrogens     geom
_atom_sites_solution_primary     direct
_atom_sites_solution_secondary     difmap
_refine_ls_shift/su_max     0.001
_refine_ls_shift/su_mean     0.000
_refine_diff_density_max     0.544
_refine_diff_density_min     -0.518
_refine_ls_extinction_method     none
_refine_ls_extinction_coef     ?
loop_
    _atom_type_symbol
    _atom_type_description
    _atom_type_scat_dispersion_real
    _atom_type_scat_dispersion_imag
    _atom_type_scat_source
    'C' 'C' 0.0033 0.0016
                         'International Tables Vol C Tables 4.2.6.8 and 6.1.1.4'
    'H' 'H' 0.0000 0.0000
                         'International Tables Vol C Tables 4.2.6.8 and 6.1.1.4'
    'N' 'N' 0.0061 0.0033
                         'International Tables Vol C Tables 4.2.6.8 and 6.1.1.4'
    'O' 'O' 0.0106 0.0060
                         'International Tables Vol C Tables 4.2.6.8 and 6.1.1.4'
    'Cu' 'Cu' 0.3201 1.2651
                         'International Tables Vol C Tables 4.2.6.8 and 6.1.1.4'
_computing_data_collection     'CrysAlis PRO (Agilent, 2010)'
_computing_cell_refinement     'CrysAlis PRO (Agilent, 2010)'
_computing_data_reduction     'CrysAlis PRO (Agilent, 2010)'
_computing_structure_solution     'SHELXS97 (Sheldrick, 2008)'
_computing_structure_refinement     'SHELXL97 (Sheldrick, 2008)'
_computing_molecular_graphics
          'ORTEP-3 for Windows (Farrugia, 1997) and DIAMOND (Brandenburg, 2006)'
_computing_publication_material     'publCIF (Westrip, 2010)'
loop_
    _atom_site_type_symbol
    _atom_site_label
    _atom_site_fract_x
    _atom_site_fract_y
    _atom_site_fract_z
    _atom_site_U_iso_or_equiv
    _atom_site_adp_type
    _atom_site_calc_flag
    _atom_site_refinement_flags
    _atom_site_occupancy
    _atom_site_symmetry_multiplicity
    _atom_site_disorder_assembly
    _atom_site_disorder_group
    Cu Cu 0.35165(3) 0.49481(2) 0.56108(2) 0.01599(12) Uani d . 1 1 . .
    O O1 0.1585(2) 0.52540(15) 0.22861(14) 0.0225(4) Uani d . 1 1 . .
    O O2 0.2389(2) 0.50500(12) 0.42756(14) 0.0172(4) Uani d . 1 1 . .
    N N1 0.2087(2) 0.57697(16) 0.62846(16) 0.0171(4) Uani d . 1 1 . .
    N N2 0.5049(3) 0.48980(18) 0.68604(18) 0.0185(5) Uani d D 1 1 . .
    H H1N 0.572(2) 0.5342(18) 0.670(2) 0.016(7) Uiso d D 1 1 . .
    H H2N 0.539(4) 0.4236(13) 0.679(3) 0.056(11) Uiso d D 1 1 . .
    N N3 0.4612(2) 0.36868(17) 0.50727(15) 0.0191(5) Uani d . 1 1 . .
    N N4 0.3900(2) 0.29635(18) 0.46239(16) 0.0202(5) Uani d . 1 1 . .
    N N5 0.3257(3) 0.2250(2) 0.4194(2) 0.0331(6) Uani d . 1 1 . .
    C C1 0.1093(3) 0.5311(3) 0.1204(2) 0.0287(6) Uani d . 1 1 . .
    H H1A 0.1670 0.4805 0.0842 0.043 Uiso calc R 1 1 . .
    H H1B 0.1222 0.6058 0.0960 0.043 Uiso calc R 1 1 . .
    H H1C 0.0049 0.5111 0.1066 0.043 Uiso calc R 1 1 . .
    C C2 0.0871(3) 0.5912(2) 0.29121(19) 0.0184(5) Uani d . 1 1 . .
    C C3 -0.0234(3) 0.6633(2) 0.2566(2) 0.0217(6) Uani d . 1 1 . .
    H H3 -0.0517 0.6728 0.1845 0.026 Uiso calc R 1 1 . .
    C C4 -0.0950(3) 0.7229(2) 0.3256(2) 0.0264(6) Uani d . 1 1 . .
    H H4 -0.1717 0.7723 0.3006 0.032 Uiso calc R 1 1 . .
    C C5 -0.0539(3) 0.7096(2) 0.4296(2) 0.0237(6) Uani d . 1 1 . .
    H H5 -0.1035 0.7492 0.4767 0.028 Uiso calc R 1 1 . .
    C C6 0.0620(3) 0.6374(2) 0.4675(2) 0.0184(5) Uani d . 1 1 . .
    C C7 0.1344(3) 0.5761(2) 0.39860(19) 0.0168(5) Uani d . 1 1 . .
    C C8 0.0970(3) 0.6270(2) 0.5777(2) 0.0186(5) Uani d . 1 1 . .
    H H8 0.0307 0.6606 0.6176 0.022 Uiso calc R 1 1 . .
    C C9 0.2165(3) 0.5744(2) 0.74125(19) 0.0190(5) Uani d . 1 1 . .
    H H9A 0.1890 0.5003 0.7621 0.023 Uiso calc R 1 1 . .
    H H9B 0.1427 0.6261 0.7615 0.023 Uiso calc R 1 1 . .
    C C10 0.3675(3) 0.6033(2) 0.80083(19) 0.0183(5) Uani d . 1 1 . .
    C C11 0.4764(3) 0.5101(2) 0.7928(2) 0.0205(6) Uani d . 1 1 . .
    H H11A 0.5707 0.5277 0.8364 0.025 Uiso calc R 1 1 . .
    H H11B 0.4372 0.4425 0.8202 0.025 Uiso calc R 1 1 . .
    C C12 0.3474(3) 0.6122(2) 0.9145(2) 0.0287(6) Uani d . 1 1 . .
    H H12A 0.3124 0.5421 0.9380 0.043 Uiso calc R 1 1 . .
    H H12B 0.2750 0.6693 0.9226 0.043 Uiso calc R 1 1 . .
    H H12C 0.4418 0.6308 0.9558 0.043 Uiso calc R 1 1 . .
    C C13 0.4229(3) 0.7114(2) 0.7623(2) 0.0248(6) Uani d . 1 1 . .
    H H13A 0.5206 0.7277 0.8000 0.037 Uiso calc R 1 1 . .
    H H13B 0.3544 0.7701 0.7737 0.037 Uiso calc R 1 1 . .
    H H13C 0.4294 0.7056 0.6884 0.037 Uiso calc R 1 1 . .
loop_
    _atom_site_aniso_label
    _atom_site_aniso_U_11
    _atom_site_aniso_U_22
    _atom_site_aniso_U_33
    _atom_site_aniso_U_12
    _atom_site_aniso_U_13
    _atom_site_aniso_U_23
    Cu 0.01581(19) 0.01867(19) 0.01328(18) 0.00302(11) 0.00137(14) -0.00186(11)
    O1 0.0205(9) 0.0314(10) 0.0153(9) 0.0031(8) 0.0016(8) 0.0004(8)
    O2 0.0148(9) 0.0211(9) 0.0148(9) 0.0036(7) -0.0008(7) -0.0003(7)
    N1 0.0155(10) 0.0178(10) 0.0185(10) -0.0036(8) 0.0042(9) -0.0038(9)
    N2 0.0188(12) 0.0232(12) 0.0135(11) 0.0058(9) 0.0018(9) -0.0015(9)
    N3 0.0215(11) 0.0181(10) 0.0179(11) 0.0026(9) 0.0035(9) -0.0026(9)
    N4 0.0222(11) 0.0223(11) 0.0165(10) 0.0073(9) 0.0041(9) -0.0012(10)
    N5 0.0269(13) 0.0330(13) 0.0390(15) -0.0034(11) 0.0035(12) -0.0176(12)
    C1 0.0240(14) 0.0469(17) 0.0138(13) -0.0002(13) -0.0018(11) 0.0008(13)
    C2 0.0137(12) 0.0193(12) 0.0220(13) -0.0041(10) 0.0023(10) 0.0013(11)
    C3 0.0202(13) 0.0198(12) 0.0237(13) -0.0041(10) -0.0019(11) 0.0063(11)
    C4 0.0195(13) 0.0213(13) 0.0360(16) 0.0019(11) -0.0048(12) 0.0053(12)
    C5 0.0188(13) 0.0197(12) 0.0319(15) 0.0014(10) 0.0017(12) -0.0015(12)
    C6 0.0157(12) 0.0164(11) 0.0228(13) -0.0020(10) 0.0019(11) -0.0025(11)
    C7 0.0127(11) 0.0148(11) 0.0227(13) -0.0040(9) 0.0015(10) 0.0000(10)
    C8 0.0176(12) 0.0160(12) 0.0226(13) -0.0023(10) 0.0046(11) -0.0057(11)
    C9 0.0186(12) 0.0241(13) 0.0149(12) -0.0015(11) 0.0046(10) -0.0028(11)
    C10 0.0204(13) 0.0192(12) 0.0155(12) -0.0023(10) 0.0032(10) -0.0022(10)
    C11 0.0214(14) 0.0264(14) 0.0136(13) 0.0009(10) 0.0021(11) 0.0006(10)
    C12 0.0289(15) 0.0392(16) 0.0190(13) -0.0011(13) 0.0071(12) -0.0093(13)
    C13 0.0234(14) 0.0208(13) 0.0303(15) -0.0049(11) 0.0039(12) -0.0052(12)
_geom_special_details
;
All s.u.'s (except the s.u. in the dihedral angle between two l.s. planes) are
estimated using the full covariance matrix. The cell s.u.'s are taken into
account individually in the estimation of s.u.'s in distances, angles and
torsion angles; correlations between s.u.'s in cell parameters are only used
when they are defined by crystal symmetry. An approximate (isotropic)
treatment of cell s.u.'s is used for estimating s.u.'s involving l.s. planes.
;
loop_
    _geom_bond_atom_site_label_1
    _geom_bond_atom_site_label_2
    _geom_bond_site_symmetry_2
    _geom_bond_distance
    _geom_bond_publ_flag
    Cu O2 . 1.9047(18) y
    Cu N1 . 1.960(2) y
    Cu N2 . 2.001(2) y
    Cu N3 . 2.023(2) y
    Cu N3 3_666 2.641(2) y
    O1 C2 . 1.380(3) ?
    O1 C1 . 1.427(3) ?
    O2 C7 . 1.310(3) ?
    N1 C8 . 1.293(3) ?
    N1 C9 . 1.469(3) ?
    N2 C11 . 1.480(3) ?
    N2 H1N . 0.869(10) ?
    N2 H2N . 0.877(10) ?
    N3 N4 . 1.203(3) ?
    N4 N5 . 1.154(3) ?
    C1 H1A . 0.9800 ?
    C1 H1B . 0.9800 ?
    C1 H1C . 0.9800 ?
    C2 C3 . 1.371(3) ?
    C2 C7 . 1.424(3) ?
    C3 C4 . 1.397(4) ?
    C3 H3 . 0.9500 ?
    C4 C5 . 1.370(4) ?
    C4 H4 . 0.9500 ?
    C5 C6 . 1.417(4) ?
    C5 H5 . 0.9500 ?
    C6 C7 . 1.410(3) ?
    C6 C8 . 1.440(3) ?
    C8 H8 . 0.9500 ?
    C9 C10 . 1.532(3) ?
    C9 H9A . 0.9900 ?
    C9 H9B . 0.9900 ?
    C10 C13 . 1.528(3) ?
    C10 C11 . 1.529(4) ?
    C10 C12 . 1.530(3) ?
    C11 H11A . 0.9900 ?
    C11 H11B . 0.9900 ?
    C12 H12A . 0.9800 ?
    C12 H12B . 0.9800 ?
    C12 H12C . 0.9800 ?
    C13 H13A . 0.9800 ?
    C13 H13B . 0.9800 ?
    C13 H13C . 0.9800 ?
loop_
    _geom_angle_atom_site_label_1
    _geom_angle_atom_site_label_2
    _geom_angle_atom_site_label_3
    _geom_angle_site_symmetry_1
    _geom_angle_site_symmetry_3
    _geom_angle
    _geom_angle_publ_flag
    O2 Cu N1 . . 93.97(8) ?
    O2 Cu N2 . . 168.34(9) ?
    N1 Cu N2 . . 94.85(9) ?
    O2 Cu N3 . . 87.81(8) ?
    N1 Cu N3 . . 161.12(9) ?
    N2 Cu N3 . . 86.30(9) ?
    O2 Cu N3 . 3_666 86.64(7) ?
    N1 Cu N3 . 3_666 109.71(7) ?
    N2 Cu N3 . 3_666 83.22(8) ?
    N3 Cu N3 . 3_666 89.15(8) ?
    C2 O1 C1 . . 116.9(2) ?
    C7 O2 Cu . . 126.05(16) ?
    C8 N1 C9 . . 116.6(2) ?
    C8 N1 Cu . . 122.94(17) ?
    C9 N1 Cu . . 120.14(16) ?
    C11 N2 Cu . . 124.71(18) ?
    C11 N2 H1N . . 110.5(18) ?
    Cu N2 H1N . . 102.8(18) ?
    C11 N2 H2N . . 111(2) ?
    Cu N2 H2N . . 99(2) ?
    H1N N2 H2N . . 106(3) ?
    N4 N3 Cu . . 117.98(17) ?
    N5 N4 N3 . . 177.8(3) ?
    O1 C1 H1A . . 109.5 ?
    O1 C1 H1B . . 109.5 ?
    H1A C1 H1B . . 109.5 ?
    O1 C1 H1C . . 109.5 ?
    H1A C1 H1C . . 109.5 ?
    H1B C1 H1C . . 109.5 ?
    C3 C2 O1 . . 124.8(2) ?
    C3 C2 C7 . . 121.1(2) ?
    O1 C2 C7 . . 114.1(2) ?
    C2 C3 C4 . . 121.1(2) ?
    C2 C3 H3 . . 119.5 ?
    C4 C3 H3 . . 119.5 ?
    C5 C4 C3 . . 119.5(2) ?
    C5 C4 H4 . . 120.2 ?
    C3 C4 H4 . . 120.2 ?
    C4 C5 C6 . . 120.6(3) ?
    C4 C5 H5 . . 119.7 ?
    C6 C5 H5 . . 119.7 ?
    C7 C6 C5 . . 120.4(2) ?
    C7 C6 C8 . . 122.5(2) ?
    C5 C6 C8 . . 117.1(2) ?
    O2 C7 C6 . . 124.0(2) ?
    O2 C7 C2 . . 118.7(2) ?
    C6 C7 C2 . . 117.3(2) ?
    N1 C8 C6 . . 127.2(2) ?
    N1 C8 H8 . . 116.4 ?
    C6 C8 H8 . . 116.4 ?
    N1 C9 C10 . . 114.7(2) ?
    N1 C9 H9A . . 108.6 ?
    C10 C9 H9A . . 108.6 ?
    N1 C9 H9B . . 108.6 ?
    C10 C9 H9B . . 108.6 ?
    H9A C9 H9B . . 107.6 ?
    C13 C10 C11 . . 111.8(2) ?
    C13 C10 C12 . . 110.6(2) ?
    C11 C10 C12 . . 106.9(2) ?
    C13 C10 C9 . . 110.5(2) ?
    C11 C10 C9 . . 110.2(2) ?
    C12 C10 C9 . . 106.6(2) ?
    N2 C11 C10 . . 113.3(2) ?
    N2 C11 H11A . . 108.9 ?
    C10 C11 H11A . . 108.9 ?
    N2 C11 H11B . . 108.9 ?
    C10 C11 H11B . . 108.9 ?
    H11A C11 H11B . . 107.7 ?
    C10 C12 H12A . . 109.5 ?
    C10 C12 H12B . . 109.5 ?
    H12A C12 H12B . . 109.5 ?
    C10 C12 H12C . . 109.5 ?
    H12A C12 H12C . . 109.5 ?
    H12B C12 H12C . . 109.5 ?
    C10 C13 H13A . . 109.5 ?
    C10 C13 H13B . . 109.5 ?
    H13A C13 H13B . . 109.5 ?
    C10 C13 H13C . . 109.5 ?
    H13A C13 H13C . . 109.5 ?
    H13B C13 H13C . . 109.5 ?
loop_
    _geom_torsion_atom_site_label_1
    _geom_torsion_atom_site_label_2
    _geom_torsion_atom_site_label_3
    _geom_torsion_atom_site_label_4
    _geom_torsion_site_symmetry_1
    _geom_torsion_site_symmetry_2
    _geom_torsion_site_symmetry_3
    _geom_torsion_site_symmetry_4
    _geom_torsion
    _geom_torsion_publ_flag
    N1 Cu O2 C7 . . . . 19.51(19) ?
    N2 Cu O2 C7 . . . . -119.6(4) ?
    N3 Cu O2 C7 . . . . -179.31(19) ?
    N3 Cu O2 C7 3_666 . . . -90.04(19) ?
    O2 Cu N1 C8 . . . . -8.9(2) ?
    N2 Cu N1 C8 . . . . 163.5(2) ?
    N3 Cu N1 C8 . . . . -103.8(3) ?
    N3 Cu N1 C8 3_666 . . . 78.9(2) ?
    O2 Cu N1 C9 . . . . 164.68(17) ?
    N2 Cu N1 C9 . . . . -22.95(18) ?
    N3 Cu N1 C9 . . . . 69.8(3) ?
    N3 Cu N1 C9 3_666 . . . -107.47(17) ?
    O2 Cu N2 C11 . . . . 156.8(3) ?
    N1 Cu N2 C11 . . . . 17.8(2) ?
    N3 Cu N2 C11 . . . . -143.3(2) ?
    N3 Cu N2 C11 3_666 . . . 127.1(2) ?
    O2 Cu N3 N4 . . . . -49.87(19) ?
    N1 Cu N3 N4 . . . . 46.0(4) ?
    N2 Cu N3 N4 . . . . 140.2(2) ?
    N3 Cu N3 N4 3_666 . . . -136.5(2) ?
    C1 O1 C2 C3 . . . . -2.2(4) ?
    C1 O1 C2 C7 . . . . 175.8(2) ?
    O1 C2 C3 C4 . . . . 176.8(2) ?
    C7 C2 C3 C4 . . . . -1.1(4) ?
    C2 C3 C4 C5 . . . . 0.3(4) ?
    C3 C4 C5 C6 . . . . 1.0(4) ?
    C4 C5 C6 C7 . . . . -1.5(4) ?
    C4 C5 C6 C8 . . . . -179.2(2) ?
    Cu O2 C7 C6 . . . . -17.6(3) ?
    Cu O2 C7 C2 . . . . 164.15(17) ?
    C5 C6 C7 O2 . . . . -177.6(2) ?
    C8 C6 C7 O2 . . . . -0.1(4) ?
    C5 C6 C7 C2 . . . . 0.7(3) ?
    C8 C6 C7 C2 . . . . 178.2(2) ?
    C3 C2 C7 O2 . . . . 179.0(2) ?
    O1 C2 C7 O2 . . . . 0.9(3) ?
    C3 C2 C7 C6 . . . . 0.6(3) ?
    O1 C2 C7 C6 . . . . -177.5(2) ?
    C9 N1 C8 C6 . . . . -177.6(2) ?
    Cu N1 C8 C6 . . . . -3.8(4) ?
    C7 C6 C8 N1 . . . . 11.6(4) ?
    C5 C6 C8 N1 . . . . -170.8(2) ?
    C8 N1 C9 C10 . . . . -133.4(2) ?
    Cu N1 C9 C10 . . . . 52.6(3) ?
    N1 C9 C10 C13 . . . . 51.7(3) ?
    N1 C9 C10 C11 . . . . -72.3(3) ?
    N1 C9 C10 C12 . . . . 172.0(2) ?
    Cu N2 C11 C10 . . . . -39.6(3) ?
    C13 C10 C11 N2 . . . . -60.1(3) ?
    C12 C10 C11 N2 . . . . 178.8(2) ?
    C9 C10 C11 N2 . . . . 63.3(3) ?
loop_
    _geom_hbond_atom_site_label_D
    _geom_hbond_atom_site_label_H
    _geom_hbond_atom_site_label_A
    _geom_hbond_site_symmetry_A
    _geom_hbond_distance_DH
    _geom_hbond_distance_HA
    _geom_hbond_distance_DA
    _geom_hbond_angle_DHA
    N2 H1N O2 3_666 0.869(10) 2.35(2) 2.956(3) 127(2)
    N2 H2N N3 . 0.877(10) 2.36(3) 2.752(3) 107(3)
