# Supplementary material for: Di-μ-azido-κ4 N:N-bis­({2-[(3-amino-2,2-dimethyl­prop­yl)imino­meth­yl]-6-meth­oxy­phenolato-1κ3 N,N′,O 1}copper(II))
Source: Acta Crystallogr Sect E Struct Rep Online. 2012 Jun 30;68(Pt 7):m993–4. doi: 10.1107/S1600536812028954 (PMC3393238; doi:10.1107/S1600536812028954)
Supplement: Supplementary file 2 [file e-68-0m993-Isup2.hkl]

#
# h,k,l, Fc-squared, Fo-squared, sigma(Fo-squared) and status flag
#
data_I
_shelx_title '  P21/c'
_shelx_refln_list_code          4
_shelx_F_calc_maximum      170.25
_exptl_crystal_F_000       708.00
_reflns_d_resolution_high  0.7683
 
loop_
 _symmetry_equiv_pos_as_xyz
 'x, y, z'
 '-x, y+1/2, -z+1/2'
 '-x, -y, -z'
 'x, -y-1/2, z-1/2'
 
_cell_length_a     9.1733
_cell_length_b    12.2369
_cell_length_c    13.0988
_cell_angle_alpha  90.000
_cell_angle_beta   98.203
_cell_angle_gamma  90.000
 
_shelx_F_squared_multiplier     1.000
 
loop_
 _refln_index_h
 _refln_index_k
 _refln_index_l
 _refln_F_squared_calc
 _refln_F_squared_meas
 _refln_F_squared_sigma
 _refln_observed_status
   2   0   0     1146.69     1142.70     41.26 o
   3   0   0     1372.86     1371.01     55.54 o
   4   0   0     9576.27     9789.93    508.80 o
   5   0   0      146.36       74.23     91.48 o
   6   0   0     1831.93     1952.33     91.94 o
   7   0   0     8648.28     8948.54    209.27 o
   8   0   0      738.18      703.56     63.60 o
   9   0   0     1030.24     1058.96     82.41 o
  10   0   0     1110.82     1227.00     95.70 o
  11   0   0      204.75      212.30     41.89 o
   1   1   0      723.48      681.01     27.43 o
   2   1   0      794.57      777.61     14.13 o
   3   1   0       87.25       89.66      8.26 o
   4   1   0      547.13      577.87     23.68 o
   5   1   0       57.59       70.10      9.29 o
   6   1   0        0.01        0.75      4.74 o
   7   1   0      274.48      276.71     26.55 o
   8   1   0       45.00       26.16      9.16 o
   9   1   0       56.07       44.46     15.45 o
  10   1   0        1.07      -11.18     11.18 o
  11   1   0       41.35       30.53     12.11 o
   1   2   0     4463.07     4463.46     40.80 o
   2   2   0     5364.13     5626.37     87.55 o
   3   2   0      570.95      680.53     21.80 o
   4   2   0     1065.18      945.32     24.87 o
   5   2   0        9.70        9.88      4.02 o
   6   2   0     4667.54     4708.66     90.93 o
   7   2   0     4259.36     4354.71    101.41 o
   8   2   0     1970.43     2063.18    119.64 o
   9   2   0      601.59      618.85     68.37 o
  10   2   0     1271.56     1418.28     70.70 o
  11   2   0      251.24      227.86     46.73 o
   1   3   0    19795.70    20510.64    328.93 o
   2   3   0     6512.73     6766.31     65.08 o
   3   3   0     1441.24     1505.78     35.04 o
   4   3   0      984.12     1061.36     24.61 o
   5   3   0      315.45      312.09     15.57 o
   6   3   0      324.35      337.20     24.55 o
   7   3   0      197.96      236.08     22.60 o
   8   3   0      418.11      444.76     53.33 o
   9   3   0       42.28       51.63     20.36 o
  10   3   0        2.48      -20.21     20.21 o
  11   3   0       61.42       54.46     24.90 o
   0   4   0    17427.10    16722.36    175.72 o
   1   4   0     8103.58     7822.58     81.04 o
   2   4   0     1843.59     1895.85     47.26 o
   3   4   0     1733.04     1649.48     38.03 o
   4   4   0     1943.45     1698.19     43.18 o
   5   4   0        9.60       10.55      2.90 o
   6   4   0     2921.05     3063.39    141.80 o
   7   4   0     1791.22     1916.31     71.43 o
   8   4   0      785.21      814.56     79.38 o
   9   4   0      115.17      121.97     17.13 o
  10   4   0      812.68      831.79     88.51 o
  11   4   0        8.17       -8.06      8.06 o
   1   5   0       56.96       84.03      9.29 o
   2   5   0     1025.76     1008.43     36.91 o
   3   5   0      333.75      336.67     18.19 o
   4   5   0     2939.65     3058.13     59.65 o
   5   5   0      202.79      197.61     16.50 o
   6   5   0       95.99       97.93     15.86 o
   7   5   0        4.67        2.01      5.36 o
   8   5   0      121.61      125.46     13.23 o
   9   5   0       80.17       95.21     27.61 o
  10   5   0       65.68       80.93     30.52 o
  11   5   0      214.47      219.81     51.18 o
   0   6   0     7262.88     6918.87    138.63 o
   1   6   0     3418.98     3362.51     67.49 o
   2   6   0      242.55      268.67     14.09 o
   3   6   0     2980.28     2940.90     71.21 o
   4   6   0      120.84      114.72     12.21 o
   5   6   0        0.38        1.91      2.90 o
   6   6   0     2234.67     2160.23     76.53 o
   7   6   0     1171.22     1168.19     95.79 o
   8   6   0      659.70      658.55     75.67 o
   9   6   0        4.89      -11.31     15.38 o
  10   6   0     1352.11     1449.27    123.52 o
   1   7   0      341.88      394.93     25.23 o
   2   7   0      810.61      811.08     26.76 o
   3   7   0      470.95      486.19     30.44 o
   4   7   0      668.41      723.37     39.19 o
   5   7   0      156.81      162.10     19.31 o
   6   7   0      948.32      992.02     85.37 o
   7   7   0       10.90       15.94      6.31 o
   8   7   0      127.84      151.87     39.70 o
   9   7   0       10.89       15.65     10.88 o
  10   7   0        0.39        7.38     13.08 o
   0   8   0     9478.14     9522.79    192.35 o
   1   8   0     2998.33     3206.07     77.76 o
   2   8   0        2.29        2.42      3.21 o
   3   8   0     1996.91     1904.67     63.93 o
   4   8   0     1161.48     1112.45     50.11 o
   5   8   0      713.02      718.75     76.39 o
   6   8   0     1488.38     1478.72     64.56 o
   7   8   0     2673.55     2786.49     93.10 o
   8   8   0      388.40      351.51     59.36 o
   9   8   0      184.34      143.57     40.81 o
  10   8   0      997.01     1056.69    110.04 o
   1   9   0      273.45      272.45     23.55 o
   2   9   0      610.21      577.36     26.33 o
   3   9   0       70.90      101.24     21.00 o
   4   9   0       88.99       83.00     13.77 o
   5   9   0       98.37       93.29     15.29 o
   6   9   0        8.35       13.51      6.61 o
   7   9   0       64.97       98.65     18.29 o
   8   9   0      457.71      454.45     66.14 o
   9   9   0       14.18       14.27     15.21 o
   0  10   0     7234.48     7104.61    182.06 o
   1  10   0     2441.28     2564.54     77.24 o
   2  10   0      195.13      191.29     21.94 o
   3  10   0     1532.08     1561.21     72.56 o
   4  10   0     1589.10     1543.36     63.83 o
   5  10   0       20.37       27.94      9.14 o
   6  10   0      415.20      464.63     36.81 o
   7  10   0     2052.55     2000.39     81.57 o
   8  10   0      459.46      563.04     76.53 o
   9  10   0       57.61       62.93     32.32 o
   1  11   0      163.95      181.71     21.65 o
   2  11   0       99.90      105.60     12.82 o
   3  11   0       16.09       16.64      4.61 o
   4  11   0       24.50       21.59      8.25 o
   5  11   0       59.81       72.76     15.35 o
   6  11   0      201.51      198.25     24.49 o
   7  11   0        8.38       -0.56     15.41 o
   8  11   0      133.56      114.86     36.54 o
   0  12   0     1258.57     1393.21     87.78 o
   1  12   0      239.79      248.80     25.90 o
   2  12   0      611.97      636.11     32.43 o
   3  12   0      410.15      411.48     34.72 o
   4  12   0       27.38       42.39     19.89 o
   5  12   0       63.50       60.23     13.21 o
   6  12   0      909.05      917.61     95.28 o
   7  12   0      833.86      765.61     92.90 o
   1  13   0        1.21       -4.56      4.56 o
   2  13   0       91.95       85.95     16.27 o
   3  13   0        6.39        2.58      9.07 o
   4  13   0       94.48       81.68     15.60 o
   5  13   0       51.53       11.25     10.02 o
   6  13   0       59.39       52.47     24.86 o
   0  14   0     3189.50     3195.96    141.77 o
   1  14   0      230.77      247.04     31.31 o
   2  14   0       16.64       10.52      6.03 o
   3  14   0      159.83      147.07     33.09 o
   4  14   0      111.49      100.07     28.86 o
   5  14   0        5.32        5.50     11.35 o
   1  15   0       16.44       29.69     11.71 o
   2  15   0      323.01      353.93     54.63 o
   3  15   0       41.07       25.54     14.69 o
 -11   1   1      265.94      330.02     62.54 o
 -10   1   1     1024.96     1068.38     62.91 o
  -9   1   1     1115.74     1110.90     60.76 o
  -8   1   1      151.42      174.68     22.14 o
  -7   1   1     2272.10     2276.66     62.09 o
  -6   1   1     4667.87     4585.18    107.20 o
  -5   1   1       35.85       29.89      4.98 o
  -4   1   1      392.16      352.72     14.57 o
  -3   1   1     1768.82     1691.91     27.19 o
  -2   1   1    14866.81    15093.42    165.06 o
  -1   1   1        5.41        4.74      2.20 o
   1   1   1     6142.37     5934.49     83.14 o
   2   1   1     5479.23     5506.38     97.73 o
   3   1   1     2601.80     2261.35     53.27 o
   4   1   1     2523.69     2245.52     41.36 o
   5   1   1      299.26      221.83     24.42 o
   6   1   1      316.22      392.24     21.95 o
   7   1   1     6286.98     6819.00    133.35 o
   8   1   1     2518.89     2631.26     86.67 o
   9   1   1       45.89       47.23     12.09 o
  10   1   1     1216.77     1368.85     70.26 o
  11   1   1       53.05       33.13     14.33 o
 -11   2   1        0.11        2.90     10.88 o
 -10   2   1        3.23       -3.90     12.76 o
  -9   2   1      376.55      344.73     33.59 o
  -8   2   1        4.43       -0.84      6.59 o
  -7   2   1       25.11       27.63      7.28 o
  -6   2   1       36.44       26.90      7.80 o
  -5   2   1      470.58      487.16     20.00 o
  -4   2   1      160.02      181.80     11.04 o
  -3   2   1      143.39      149.45      8.19 o
  -2   2   1    15706.41    16277.30     90.57 o
  -1   2   1     4821.95     5119.59     92.51 o
   0   2   1       12.62        5.06      2.97 o
   1   2   1     4673.79     4559.90     80.80 o
   2   2   1      950.52      925.57     29.56 o
   3   2   1      238.92      215.56     18.66 o
   4   2   1      159.87      162.64     11.04 o
   5   2   1     1220.49     1375.48     39.88 o
   6   2   1        2.85        0.76      5.62 o
   7   2   1      422.53      430.70     32.50 o
   8   2   1        5.35       -0.48      4.36 o
   9   2   1       64.74       50.86     12.94 o
  10   2   1       63.27       62.41     15.15 o
  11   2   1        0.04      -12.39     13.91 o
 -11   3   1       58.59       45.35     19.05 o
 -10   3   1     2076.69     2201.90    211.72 o
  -9   3   1     1207.65     1335.29     84.07 o
  -8   3   1        8.47        9.63      6.04 o
  -7   3   1     1960.90     1943.71     68.89 o
  -6   3   1     5261.21     5340.83    239.21 o
  -5   3   1      121.03      111.78     10.65 o
  -4   3   1      605.70      605.21     25.82 o
  -3   3   1     4022.88     3774.52     39.08 o
  -2   3   1    24046.82    24882.34     89.60 o
  -1   3   1    13657.57    14451.17    175.36 o
   0   3   1     2733.25     2918.06    209.71 o
   1   3   1     3793.61     3634.09     35.24 o
   2   3   1      902.16     1067.17     33.86 o
   3   3   1     9802.42    10051.35     97.62 o
   4   3   1     2173.54     1884.41     34.03 o
   5   3   1     1169.26     1161.06     34.04 o
   6   3   1     1735.85     1778.78     56.92 o
   7   3   1     2984.02     3056.98     81.82 o
   8   3   1     2697.24     2823.18    148.62 o
   9   3   1      363.62      352.11     32.18 o
  10   3   1      600.03      675.71     77.63 o
  11   3   1      186.43      161.62     42.40 o
 -11   4   1       89.92      101.09     36.39 o
 -10   4   1       22.49       15.71     15.05 o
  -9   4   1       89.09       78.14     15.95 o
  -8   4   1      198.70      216.52     21.81 o
  -7   4   1       90.19       93.14     13.45 o
  -6   4   1       12.58        7.20      3.50 o
  -5   4   1        3.67        0.85      3.05 o
  -4   4   1     3151.71     3215.66     64.25 o
  -3   4   1      291.95      261.87     20.67 o
  -2   4   1     1466.01     1592.67     59.59 o
  -1   4   1       11.86       14.16      5.14 o
   0   4   1        2.84        7.99      3.40 o
   1   4   1      722.60      718.35     23.49 o
   2   4   1       50.99       49.95     10.92 o
   3   4   1     1082.80     1147.47     34.44 o
   4   4   1       33.87       32.81      7.00 o
   5   4   1     1267.21     1154.54     88.70 o
   6   4   1       66.99       80.80      9.64 o
   7   4   1      937.44     1002.35     43.10 o
   8   4   1       41.74       37.31      9.20 o
   9   4   1       10.21        0.43      6.05 o
  10   4   1       10.87       -0.14      8.34 o
  11   4   1       50.07       37.91     24.87 o
 -11   5   1        8.31        0.76     14.30 o
 -10   5   1     1217.87     1169.14    107.29 o
  -9   5   1       65.73       63.23     23.87 o
  -8   5   1      276.00      249.51     21.30 o
  -7   5   1     2089.52     1930.31    115.54 o
  -6   5   1      605.95       75.91    269.35 o
  -5   5   1      463.20      557.30     26.11 o
  -4   5   1      151.67      135.53     11.67 o
  -3   5   1    19106.67    18852.54    841.61 o
  -2   5   1     2706.49     2578.35     75.11 o
  -1   5   1     5055.96     5291.36    125.51 o
   0   5   1     7414.49     7294.27    130.36 o
   1   5   1     4182.47     3917.11     78.38 o
   2   5   1        9.94       18.86      3.20 o
   3   5   1     2153.95     1951.34     47.46 o
   4   5   1     7328.72     7314.76    158.74 o
   5   5   1      558.28      481.41     43.50 o
   6   5   1     1185.43     1227.72     46.94 o
   7   5   1     3963.17     3891.12    160.96 o
   8   5   1     1414.37     1377.79     48.81 o
   9   5   1        6.96        3.67      9.21 o
  10   5   1     1075.47     1099.83    107.40 o
  11   5   1      466.84      511.98     73.80 o
 -11   6   1       50.06       81.32     29.20 o
 -10   6   1        0.14      -15.05     20.43 o
  -9   6   1       60.06       30.96     12.11 o
  -8   6   1       71.72       50.12     19.18 o
  -7   6   1       20.49       31.47     16.26 o
  -6   6   1        0.01       -3.70      3.70 o
  -5   6   1      379.41      392.51     22.64 o
  -4   6   1     3029.60     3096.06    122.23 o
  -3   6   1      978.25      965.31     30.61 o
  -2   6   1     1063.50     1198.87     40.48 o
  -1   6   1       75.85      112.40     19.19 o
   0   6   1     1231.92     1323.38     60.59 o
   1   6   1     1258.96     1267.11     50.81 o
   2   6   1      166.29      193.75     11.70 o
   3   6   1     1513.91     1631.40     55.92 o
   4   6   1        4.33        3.68      3.80 o
   5   6   1      453.86      491.99     41.36 o
   6   6   1     1085.97     1066.08     44.21 o
   7   6   1      515.66      517.18     41.40 o
   8   6   1       80.23       58.60     23.53 o
   9   6   1       53.27       33.03     17.71 o
  10   6   1      117.37       91.58     35.28 o
 -10   7   1     1631.52     1681.13    135.17 o
  -9   7   1     1697.22     1670.74    129.97 o
  -8   7   1        4.59       -5.75     11.61 o
  -7   7   1     1371.33     1293.94    102.68 o
  -6   7   1      914.80      867.62     46.64 o
  -5   7   1     1665.61     1718.05     66.83 o
  -4   7   1        7.71        8.44      4.90 o
  -3   7   1     6127.14     5943.27    257.78 o
  -2   7   1     1770.39     1659.01     38.42 o
  -1   7   1     3493.83     3664.99    118.33 o
   0   7   1     5146.99     5051.65     91.36 o
   1   7   1     2084.22     1998.29     72.33 o
   2   7   1       57.96       50.85      7.40 o
   3   7   1     1369.10     1244.76     51.57 o
   4   7   1     2358.21     2288.57     88.63 o
   5   7   1      295.75      306.69     28.36 o
   6   7   1     1039.85     1089.62     70.02 o
   7   7   1     2286.94     2384.73     89.21 o
   8   7   1      281.01      288.42     52.43 o
   9   7   1        0.23       -8.03      8.03 o
  10   7   1      502.75      494.77     81.00 o
 -10   8   1      201.98      219.48     48.36 o
  -9   8   1       19.10       37.40     25.16 o
  -8   8   1      441.07      441.16     65.31 o
  -7   8   1       90.51       94.15     30.67 o
  -6   8   1      805.55      755.04     43.86 o
  -5   8   1     2360.64     2275.45     71.17 o
  -4   8   1        3.07       27.77      8.20 o
  -3   8   1       49.09       46.10      6.40 o
  -2   8   1        0.67        5.45      2.96 o
  -1   8   1      788.01      759.89     41.75 o
   0   8   1     1060.61     1104.76     45.57 o
   1   8   1       10.72        0.23      4.68 o
   2   8   1      286.43      285.04     17.51 o
   3   8   1       79.34       68.12     12.11 o
   4   8   1        2.28        4.27      5.79 o
   5   8   1       50.21       47.20     11.67 o
   6   8   1       13.05        2.30      6.79 o
   7   8   1      105.37      113.29     19.63 o
   8   8   1       59.30       67.92     15.67 o
   9   8   1        8.14       -0.32     13.06 o
  10   8   1       26.45        0.64     11.92 o
  -9   9   1      205.11      198.50     47.36 o
  -8   9   1        0.04      -14.97     14.97 o
  -7   9   1     1379.24     1291.33     60.05 o
  -6   9   1       87.43       79.61     14.49 o
  -5   9   1      782.30      782.38     43.86 o
  -4   9   1      198.36      213.45     21.62 o
  -3   9   1     3704.97     3631.96     86.65 o
  -2   9   1     1377.66     1310.92     39.90 o
  -1   9   1        1.93        1.57      4.99 o
   0   9   1     4118.55     4026.51     91.43 o
   1   9   1     1933.77     1904.56     61.30 o
   2   9   1      654.76      646.78     28.01 o
   3   9   1       66.48       48.26     10.85 o
   4   9   1     1661.05     1615.31     66.48 o
   5   9   1      668.36      680.63     44.71 o
   6   9   1       72.86       65.38     13.20 o
   7   9   1     1359.75     1430.68     96.11 o
   8   9   1      944.51      999.75     76.06 o
   9   9   1        7.77        7.06      8.61 o
  -9  10   1      107.48      111.09     33.46 o
  -8  10   1       80.13       92.06     34.01 o
  -7  10   1      468.03      480.56     83.87 o
  -6  10   1       22.70       15.43      6.79 o
  -5  10   1      203.10      187.57     20.96 o
  -4  10   1       48.52       49.63     10.96 o
  -3  10   1      356.74      322.96     18.63 o
  -2  10   1      104.53      111.12     12.17 o
  -1  10   1      272.73      291.51     30.77 o
   0  10   1      272.76      264.71     24.63 o
   1  10   1      556.09      582.17     35.85 o
   2  10   1      887.45      927.82     35.79 o
   3  10   1       20.25       16.11      4.04 o
   4  10   1       16.19       10.80      5.97 o
   5  10   1      160.24      160.04     21.39 o
   6  10   1       82.96       87.94     16.53 o
   7  10   1       52.11       43.33     18.43 o
   8  10   1      213.89      225.44     29.79 o
   9  10   1      224.05      206.56     49.28 o
  -8  11   1      150.49      138.52     39.59 o
  -7  11   1      109.38      100.37     29.90 o
  -6  11   1     1903.28     1854.22     72.03 o
  -5  11   1       58.97       53.17     11.31 o
  -4  11   1      740.55      740.00     48.90 o
  -3  11   1      824.93      801.74     31.18 o
  -2  11   1     2794.59     2803.50     64.34 o
  -1  11   1      331.51      306.12     27.60 o
   0  11   1     1526.95     1581.78     64.35 o
   1  11   1     1284.12     1340.05     57.53 o
   2  11   1       92.39      102.98     12.37 o
   3  11   1     1304.63     1284.29     59.68 o
   4  11   1      505.00      525.80     40.68 o
   5  11   1      573.28      567.06     43.32 o
   6  11   1       86.92       67.87     16.07 o
   7  11   1     1107.82     1264.58     68.38 o
   8  11   1      428.67      472.47     74.74 o
  -7  12   1      105.95      104.77     33.62 o
  -6  12   1       61.40       10.64      9.11 o
  -5  12   1      435.91      568.51     70.90 o
  -4  12   1      109.63      121.89     17.52 o
  -3  12   1      312.28      275.71     27.16 o
  -2  12   1       42.21       61.58      9.47 o
  -1  12   1      352.48      427.51     33.92 o
   0  12   1       38.96       39.64     11.37 o
   1  12   1      547.47      568.24     32.64 o
   2  12   1      457.56      539.32     33.88 o
   3  12   1        0.62       -5.26      5.26 o
   4  12   1      259.07      253.54     29.00 o
   5  12   1      273.90      296.17     31.21 o
   6  12   1      122.34      115.38     18.96 o
   7  12   1        8.53       29.40     15.17 o
  -6  13   1      740.59      738.29     88.00 o
  -5  13   1        2.46       11.73      9.40 o
  -4  13   1      394.55      451.74     62.38 o
  -3  13   1      377.70      401.79     34.13 o
  -2  13   1      494.24      476.06     36.57 o
  -1  13   1       15.91        8.22      5.05 o
   0  13   1     1626.86     1744.76     72.54 o
   1  13   1      595.34      628.11     35.69 o
   2  13   1       88.72       78.88     15.38 o
   3  13   1      341.96      325.83     33.43 o
   4  13   1      433.92      436.50     38.78 o
   5  13   1       73.26       89.50     17.96 o
   6  13   1       19.62       45.07     25.27 o
  -5  14   1       14.58       30.86     16.38 o
  -4  14   1      468.78      530.28     68.79 o
  -3  14   1        0.03      -12.75     13.82 o
  -2  14   1       46.02       26.51     13.04 o
  -1  14   1        8.89        8.68      3.65 o
   0  14   1      440.26      454.52     37.90 o
   1  14   1      113.86       94.00     19.21 o
   2  14   1        5.42        5.20      5.96 o
   3  14   1       91.77       84.52     18.07 o
   4  14   1       20.04       17.36     14.96 o
   5  14   1      381.16      399.09     65.75 o
  -4  15   1      440.47      482.05     68.48 o
  -3  15   1      401.31      356.52     57.23 o
  -2  15   1       26.98       15.60     10.63 o
  -1  15   1       17.80       14.27      7.84 o
   1  15   1      434.38      473.54     42.54 o
   2  15   1        6.73      -12.42     12.42 o
   3  15   1      231.46      315.91     56.71 o
 -11   0   2       38.71       43.58     22.25 o
 -10   0   2     1720.60     2000.30    123.78 o
  -9   0   2      487.53      492.13     58.32 o
  -8   0   2      656.10      751.21     67.70 o
  -7   0   2     1478.48     1419.20     61.39 o
  -6   0   2     1996.10     2078.89     70.84 o
  -5   0   2     2664.76     2837.52     79.38 o
  -4   0   2     1091.14     1244.98     63.28 o
  -3   0   2    24675.69    25438.42    179.90 o
  -2   0   2       62.14       48.62     10.48 o
  -1   0   2      220.27      285.53     19.80 o
   0   0   2      960.26     1052.82     32.01 o
   1   0   2     6260.13     6114.36     93.84 o
   2   0   2     6043.92     6218.81    113.94 o
   3   0   2     6574.25     6674.05    136.17 o
   5   0   2      922.39      751.09     54.87 o
   6   0   2      233.87      226.07     34.16 o
   7   0   2     2385.96     2595.66    119.58 o
   8   0   2     1530.31     1771.53    104.82 o
   9   0   2      139.49      175.57     35.45 o
  10   0   2     1225.46     1357.36    100.64 o
  11   0   2      205.78      260.27     45.31 o
 -11   1   2       11.47        4.80     25.61 o
 -10   1   2       77.69       87.11     19.83 o
  -9   1   2       14.62        7.69      5.95 o
  -8   1   2       19.45       24.23      9.57 o
  -7   1   2       26.29       30.02      6.39 o
  -6   1   2       45.22       25.80      8.55 o
  -5   1   2       57.75       57.02      6.81 o
  -4   1   2      689.42      730.61     25.56 o
  -3   1   2      464.66      479.33     17.46 o
  -2   1   2     9127.69     9978.57    117.12 o
  -1   1   2      527.50      540.78     31.11 o
   0   1   2      563.62      552.25     11.40 o
   1   1   2     3764.14     3729.14     62.50 o
   2   1   2     1166.61     1120.14     34.56 o
   3   1   2      420.36      421.52     34.46 o
   4   1   2     1231.23     1415.48     50.51 o
   5   1   2      198.88      225.33     17.35 o
   6   1   2        9.36        5.45      4.28 o
   7   1   2       28.13       19.06      8.29 o
   8   1   2        1.00       -5.59     10.07 o
   9   1   2       58.52       73.92     15.88 o
  10   1   2      150.32      165.88     26.14 o
  11   1   2        0.77       10.49     13.38 o
 -11   2   2       38.25       20.27     18.93 o
 -10   2   2      580.22      661.72     61.22 o
  -9   2   2     1970.22     2135.17     83.04 o
  -8   2   2      146.87      179.27     22.34 o
  -7   2   2      104.24       94.90     28.00 o
  -6   2   2     1744.65     1784.40     47.21 o
  -5   2   2     4600.85     4830.32     63.87 o
  -4   2   2      175.91      187.10     10.49 o
  -3   2   2    11031.68    10832.06     76.26 o
  -2   2   2    14683.15    14760.66     89.71 o
  -1   2   2     1688.76     1707.28     59.35 o
   0   2   2      156.32      153.27      7.57 o
   1   2   2     6429.23     6112.64     52.55 o
   2   2   2     2057.42     1978.46     68.54 o
   3   2   2     5369.54     5476.76     89.32 o
   4   2   2     4673.94     4400.14    102.55 o
   5   2   2     7770.59     7901.42     99.15 o
   6   2   2      390.40      370.81     24.53 o
   7   2   2     1449.21     1550.80     63.22 o
   8   2   2     1509.63     1651.28    109.39 o
   9   2   2      353.86      351.04     41.47 o
  10   2   2      801.72      901.09     56.63 o
  11   2   2      698.77      703.92     84.34 o
 -11   3   2       43.99       39.40     22.72 o
 -10   3   2       39.23       34.93     12.33 o
  -9   3   2       52.22       48.68     15.32 o
  -8   3   2      818.17      941.05     73.80 o
  -7   3   2        4.20        1.61      3.63 o
  -6   3   2      637.88      615.72     26.99 o
  -5   3   2       30.10       27.18      4.90 o
  -4   3   2       19.88       24.05      3.73 o
  -3   3   2     3263.91     3441.12     46.13 o
  -2   3   2     1136.13     1107.67     19.91 o
  -1   3   2     4522.31     4875.96    106.44 o
   0   3   2      234.44      245.59     14.40 o
   1   3   2     1870.07     1964.52     32.22 o
   2   3   2      534.70      505.33     15.96 o
   3   3   2      536.27      595.89     30.17 o
   4   3   2     1332.63     1483.83     58.08 o
   5   3   2      143.61      151.60     13.46 o
   6   3   2      468.86      434.02     22.33 o
   7   3   2       23.74       11.35      5.74 o
   8   3   2       78.24       77.03     13.84 o
   9   3   2        3.32       -0.28      4.11 o
  10   3   2      475.07      513.75     70.02 o
  11   3   2        0.43        5.21     14.45 o
 -11   4   2       50.71       51.64     25.51 o
 -10   4   2      835.83      909.94     95.92 o
  -9   4   2     1890.25     2070.07     74.05 o
  -8   4   2        2.75        4.55      5.29 o
  -7   4   2     1110.22     1071.85     45.78 o
  -6   4   2     2368.33     2365.52     58.31 o
  -5   4   2     1391.82     1270.33     28.69 o
  -4   4   2        1.04        9.82      2.94 o
  -3   4   2    28985.83    29752.01    215.51 o
  -2   4   2    11950.98    11750.72    112.45 o
  -1   4   2     1643.64     1876.36    136.71 o
   0   4   2      526.43      430.61     21.61 o
   1   4   2     2773.16     2673.52     53.14 o
   2   4   2      752.85      880.20     37.14 o
   3   4   2     2875.31     2848.14     68.67 o
   4   4   2     7769.15     5404.87   1221.99 o
   5   4   2     7766.47     7721.67    112.73 o
   6   4   2       41.44       34.65      9.52 o
   7   4   2     2001.77     1994.00     52.75 o
   8   4   2     1747.27     1888.29     65.69 o
   9   4   2        3.72        2.03     12.42 o
  10   4   2      185.31      173.03     44.31 o
  11   4   2      809.02      735.54     90.60 o
 -11   5   2       53.71       51.29     21.42 o
 -10   5   2       45.76       29.88      9.95 o
  -9   5   2        1.02       10.65      9.05 o
  -8   5   2       64.08       41.32      6.68 o
  -7   5   2      100.19      131.55     31.15 o
  -6   5   2      533.33      431.27     47.08 o
  -5   5   2       39.43       39.96      7.38 o
  -4   5   2      720.95      701.26     29.96 o
  -3   5   2      213.73      236.57     12.06 o
  -2   5   2       17.68       20.31      3.70 o
  -1   5   2     1100.61     1248.32    160.00 o
   0   5   2       13.98       12.01      8.36 o
   1   5   2     1735.21     1963.36     75.07 o
   2   5   2      857.71      903.08     83.19 o
   3   5   2       84.47      108.68     14.10 o
   4   5   2      124.23      156.40     18.62 o
   5   5   2      367.02      384.09     31.65 o
   6   5   2      371.53      344.58     32.63 o
   7   5   2       58.40       31.66     21.38 o
   8   5   2       87.10       50.79     25.93 o
   9   5   2        2.45       -5.92     14.60 o
  10   5   2        1.08      -22.76     22.76 o
 -11   6   2        0.38       32.41     14.28 o
 -10   6   2      420.15      392.25     64.71 o
  -9   6   2     1959.53     1975.66    137.87 o
  -8   6   2      102.73       87.78     30.69 o
  -7   6   2     1516.56     1511.66    107.33 o
  -6   6   2       33.41       27.99      6.43 o
  -5   6   2     3338.26     3203.66    104.86 o
  -4   6   2        4.19        2.12      1.58 o
  -3   6   2     9537.92     9317.87    104.15 o
  -2   6   2     9091.47     8746.63     97.33 o
  -1   6   2       85.29       91.20     16.49 o
   0   6   2     3796.05     4157.76    270.50 o
   1   6   2     4115.92     4222.08     87.92 o
   2   6   2      228.89      185.43     12.93 o
   3   6   2      114.12      100.79     18.24 o
   4   6   2     7162.79     6971.45    130.30 o
   5   6   2     5843.82     5637.10    122.49 o
   6   6   2      218.22      156.58     21.84 o
   7   6   2     2812.98     2881.95     99.72 o
   8   6   2      485.29      507.05     44.88 o
   9   6   2       11.51        9.65     12.93 o
  10   6   2      308.09      336.80     61.05 o
 -10   7   2        1.02        9.80     13.62 o
  -9   7   2        5.59      -22.27     22.27 o
  -8   7   2       10.59        1.67      7.69 o
  -7   7   2       79.97       90.01     27.23 o
  -6   7   2      114.87      113.45     16.28 o
  -5   7   2      318.63      299.65     23.69 o
  -4   7   2      382.91      429.37     25.80 o
  -3   7   2        0.39        3.68      2.06 o
  -2   7   2       80.63       92.11     11.69 o
  -1   7   2      585.40      592.93     46.95 o
   0   7   2        2.31        6.65      3.81 o
   1   7   2        0.12        0.14      4.95 o
   2   7   2       49.49       58.81      8.38 o
   3   7   2       59.51       74.39     12.45 o
   4   7   2      118.60      112.06     17.23 o
   5   7   2      425.04      434.35     28.42 o
   6   7   2       59.52       22.26     22.10 o
   7   7   2        7.05       12.03      7.97 o
   8   7   2       18.59       11.88     11.29 o
   9   7   2        5.57      -22.96     22.96 o
  10   7   2       11.23      -16.54     23.06 o
 -10   8   2      661.99      636.77     89.61 o
  -9   8   2     1523.17     1510.17    125.44 o
  -8   8   2      139.11      173.96     37.66 o
  -7   8   2     1165.76      937.94     90.67 o
  -6   8   2      130.74      153.08     34.03 o
  -5   8   2     1633.07     1610.44     55.09 o
  -4   8   2        1.15        1.38      2.00 o
  -3   8   2     5505.45     5198.31     89.74 o
  -2   8   2     2099.96     2077.46     57.22 o
  -1   8   2       40.03       40.72     12.03 o
   0   8   2     3611.89     3667.84    115.24 o
   1   8   2     1260.51     1234.75     60.98 o
   2   8   2      108.33      106.31     19.79 o
   3   8   2       61.46       61.51     12.33 o
   4   8   2     1676.11     1715.24     68.70 o
   5   8   2     2323.86     2178.82     80.54 o
   6   8   2       21.52       15.58      5.56 o
   7   8   2      709.78      739.37     63.39 o
   8   8   2      140.32      143.31     27.56 o
   9   8   2      136.00      117.22     37.53 o
  -9   9   2      266.83      278.30     57.04 o
  -8   9   2        0.75       -4.57     15.58 o
  -7   9   2     1243.69     1286.43    107.63 o
  -6   9   2      771.19      693.09     46.17 o
  -5   9   2     1358.50     1304.69     50.83 o
  -4   9   2      526.70      338.15     59.48 o
  -3   9   2      303.97      273.47     16.49 o
  -2   9   2        2.55        3.63      2.64 o
  -1   9   2      603.69      608.02     52.00 o
   0   9   2       69.15       69.50     11.80 o
   1   9   2      748.32      820.89     66.23 o
   2   9   2      342.87      380.92     33.99 o
   3   9   2        1.37        4.85      6.33 o
   4   9   2       22.57       16.55      7.82 o
   5   9   2       72.85       68.27     15.66 o
   6   9   2       36.05       11.98      6.26 o
   7   9   2        1.32        8.36      9.58 o
   8   9   2       25.03       16.14      9.86 o
   9   9   2      278.97      292.69     60.76 o
  -9  10   2      341.03      271.42     52.94 o
  -8  10   2       17.54      -16.67     16.67 o
  -7  10   2       15.04      -23.07     23.07 o
  -6  10   2     1251.94     1165.50     51.83 o
  -5  10   2       78.23       72.04     14.41 o
  -4  10   2        9.70        6.78      2.30 o
  -3  10   2     2676.51     2531.75     53.89 o
  -2  10   2     2174.97     2128.61     52.65 o
  -1  10   2        7.77       -2.12      3.54 o
   0  10   2      701.39      704.88     41.08 o
   1  10   2      615.20      606.71     36.83 o
   2  10   2        6.81        5.08      4.17 o
   3  10   2     1039.42     1044.08     55.53 o
   4  10   2     1673.12     1673.92     75.92 o
   5  10   2     1632.82     1586.31    167.43 o
   6  10   2       16.81        7.53      4.47 o
   7  10   2      845.34      899.48     59.70 o
   8  10   2      486.78      534.68     74.92 o
  -8  11   2      108.62       68.62     25.57 o
  -7  11   2     1120.22     1096.24    105.21 o
  -6  11   2       13.74        3.41      8.51 o
  -5  11   2      182.10      174.51     35.40 o
  -4  11   2       33.07       32.08      8.07 o
  -3  11   2       75.71       66.61      9.08 o
  -2  11   2      142.27      122.53     13.05 o
  -1  11   2     1028.21      970.98     50.80 o
   0  11   2      368.23      384.62     56.94 o
   1  11   2        2.99       -2.35      3.54 o
   2  11   2      450.13      481.23     27.74 o
   3  11   2     1282.69     1255.43     63.96 o
   4  11   2       79.25      192.31     26.21 o
   5  11   2       22.53       22.23      8.78 o
   6  11   2      216.07      251.90     31.20 o
   7  11   2       90.36       77.27     17.32 o
   8  11   2        9.74       29.12     13.75 o
  -7  12   2       55.99       36.50     18.20 o
  -6  12   2     1350.03     1271.07    112.72 o
  -5  12   2      336.24      284.35     49.92 o
  -4  12   2      393.08      369.82     40.82 o
  -3  12   2      315.86      316.61     20.88 o
  -2  12   2     4156.98     4250.83     86.58 o
  -1  12   2       14.28       18.36      9.81 o
   0  12   2       14.16        6.67      5.77 o
   1  12   2     1027.72     1044.90     45.06 o
   2  12   2      216.72      250.39     20.44 o
   3  12   2      458.57      530.37     42.93 o
   4  12   2      847.69      839.70     55.59 o
   5  12   2     1036.90     1092.05     96.87 o
   6  12   2      129.40      103.78     25.33 o
   7  12   2      214.54      239.13     52.42 o
  -6  13   2       42.68       42.08     14.86 o
  -5  13   2      177.89      149.58     37.33 o
  -4  13   2      431.95      423.02     60.81 o
  -3  13   2       23.42        8.06     13.38 o
  -2  13   2      132.43      126.05     14.72 o
  -1  13   2      607.73      698.61     46.78 o
   0  13   2      248.19      276.35     29.31 o
   1  13   2       47.27       43.35     11.18 o
   2  13   2        4.06        4.74      5.88 o
   3  13   2      204.22      224.03     31.19 o
   4  13   2       57.70       54.13     13.12 o
   5  13   2      342.82      353.99     36.98 o
   6  13   2       89.44       99.12     35.34 o
  -5  14   2      162.26      177.21     41.48 o
  -4  14   2       61.69       29.31     10.05 o
  -3  14   2      962.73      930.52     88.60 o
  -2  14   2      578.17      580.99     69.95 o
  -1  14   2       90.77       88.47     19.25 o
   0  14   2      780.68      838.70     71.48 o
   1  14   2      332.31      350.15     37.75 o
   2  14   2      227.92      216.01     33.01 o
   3  14   2      327.52      302.68     35.20 o
   4  14   2      955.07      928.90     60.87 o
   5  14   2      244.26      228.44     51.97 o
  -3  15   2       18.18        7.00      7.09 o
  -2  15   2      263.38      268.72     47.93 o
  -1  15   2      150.56      199.88     38.38 o
   0  15   2      261.69      270.44     45.53 o
   1  15   2      188.63      140.19     24.40 o
   2  15   2        8.45        3.90      8.48 o
   3  15   2       76.42      119.86     33.44 o
 -11   1   3      166.51      188.76     28.55 o
 -10   1   3     1884.35     1973.44     88.07 o
  -9   1   3      544.05      585.75     44.69 o
  -8   1   3     1058.75     1131.06     48.73 o
  -7   1   3      238.45      227.93     21.38 o
  -6   1   3     2506.67     2577.63     92.30 o
  -5   1   3     7995.03     8384.86    129.13 o
  -4   1   3      107.42       96.71      9.32 o
  -3   1   3     7318.39     7577.43     83.73 o
  -2   1   3     7480.78     7395.24     74.79 o
  -1   1   3      459.48      413.42     16.23 o
   0   1   3     4999.23     4979.52     63.60 o
   1   1   3     7929.80     7693.12     69.07 o
   2   1   3     7407.22     7491.19     97.01 o
   3   1   3       22.91       42.56      8.24 o
   4   1   3     9124.19     9307.90    188.68 o
   5   1   3     8559.86     8370.19    196.10 o
   6   1   3      249.34      199.77     22.65 o
   7   1   3     1625.50     1596.13     66.79 o
   8   1   3     1886.76     2230.58     85.32 o
   9   1   3       87.39      104.09     19.28 o
  10   1   3      130.36       96.22     19.71 o
  11   1   3     1505.30     1615.50    119.63 o
 -11   2   3      318.58      290.02     57.83 o
 -10   2   3      236.67      236.04     30.95 o
  -9   2   3        0.32        2.95     14.70 o
  -8   2   3       47.80       20.41      7.68 o
  -7   2   3       24.42       25.35      8.36 o
  -6   2   3       39.32       45.44      7.11 o
  -5   2   3      272.97      291.97     14.76 o
  -4   2   3      734.73      789.25     23.63 o
  -3   2   3      112.49      103.19      9.73 o
  -2   2   3        0.51       -0.04      2.23 o
  -1   2   3      958.13     1053.95     51.95 o
   0   2   3       47.45       44.12      4.01 o
   1   2   3       11.95       14.34      2.54 o
   2   2   3      254.87      253.06     18.66 o
   3   2   3      107.67      116.64     19.46 o
   4   2   3      773.39      262.76    460.49 o
   5   2   3      113.29      117.39     23.72 o
   6   2   3       49.18       42.62      8.21 o
   7   2   3       48.07       51.16     12.82 o
   8   2   3       72.67       60.12     14.38 o
   9   2   3        5.98       -6.48      6.48 o
  10   2   3      103.15      101.67     31.16 o
  11   2   3       34.41       45.15     22.80 o
 -11   3   3       46.42       53.55     23.91 o
 -10   3   3      341.81      353.55     35.75 o
  -9   3   3     2229.95     2530.46     89.18 o
  -8   3   3        6.92        4.51      3.87 o
  -7   3   3      147.08      118.88     13.70 o
  -6   3   3     3846.51     4039.05     62.68 o
  -5   3   3     6438.65     6560.10     71.28 o
  -4   3   3      195.65      179.16     10.65 o
  -3   3   3     6156.36     6084.34     94.73 o
  -2   3   3    16141.18    16354.09    332.26 o
  -1   3   3     3272.01     3273.41    134.11 o
   0   3   3      252.73      359.91     21.60 o
   1   3   3      825.84      728.88     29.64 o
   2   3   3     2225.66     1973.97     37.32 o
   3   3   3      292.02      378.17     21.30 o
   4   3   3     3044.45     2941.80    165.98 o
   5   3   3     5460.58     5572.60    220.34 o
   6   3   3      625.07      590.33     30.44 o
   7   3   3      919.56      888.59     42.57 o
   8   3   3      309.17      276.08     28.70 o
   9   3   3       77.22       71.16     14.52 o
  10   3   3       41.07       19.64     14.24 o
  11   3   3      815.21      766.42     90.49 o
 -11   4   3        4.45       -7.61     17.87 o
 -10   4   3       31.77        1.94      8.15 o
  -9   4   3      286.36      274.31     29.82 o
  -8   4   3     1454.49     1456.03     49.09 o
  -7   4   3        6.23        3.92      3.26 o
  -6   4   3       11.88       15.80      3.85 o
  -5   4   3        0.15        3.91      3.60 o
  -4   4   3      127.69      120.23      9.95 o
  -3   4   3      412.97      387.59     22.79 o
  -2   4   3      693.59      745.12     52.50 o
  -1   4   3       30.28       37.27      7.88 o
   0   4   3       39.02       34.30      6.58 o
   1   4   3      155.60      182.13     11.59 o
   2   4   3      353.43      407.79     18.18 o
   3   4   3        3.54        6.44      3.61 o
   4   4   3        0.95        4.61      6.10 o
   5   4   3      107.65      107.10     10.73 o
   6   4   3       19.09       11.78      4.71 o
   7   4   3        2.33       -1.62      6.21 o
   8   4   3      148.33      108.36     16.56 o
   9   4   3        0.28       17.67     13.51 o
  10   4   3       40.39       53.29     26.72 o
 -11   5   3      338.82      346.68     63.34 o
 -10   5   3      211.29      152.18     40.24 o
  -9   5   3     1921.35     1834.30    133.01 o
  -8   5   3      295.50      295.10     50.04 o
  -7   5   3      266.76      235.94     72.54 o
  -6   5   3     1376.37     1235.85     41.63 o
  -5   5   3     4020.93     4028.09     80.03 o
  -4   5   3      257.80      279.31     14.90 o
  -3   5   3     1363.37     1244.42     43.34 o
  -2   5   3     6662.52     7132.45    433.26 o
  -1   5   3     1806.82     2074.24     74.74 o
   0   5   3     2228.03     2248.31    113.09 o
   1   5   3     2162.89     2125.96     42.12 o
   2   5   3      628.07      517.24     23.96 o
   3   5   3       24.58       12.57     10.03 o
   4   5   3     5151.23     5086.13    120.09 o
   5   5   3     8710.22     5556.48   1250.67 o
   6   5   3      449.70      392.51     35.15 o
   7   5   3     1657.20     1610.36     75.25 o
   8   5   3      487.23      491.31     43.74 o
   9   5   3      521.27      628.76     80.74 o
  10   5   3       30.08       18.51     21.10 o
 -11   6   3        7.49       43.90     21.30 o
 -10   6   3       14.53      -26.80     26.80 o
  -9   6   3      416.37      439.44     66.21 o
  -8   6   3      124.15       88.76     28.23 o
  -7   6   3       70.93       16.78     13.35 o
  -6   6   3      872.47      916.00     42.97 o
  -5   6   3       46.04       40.35      6.78 o
  -4   6   3      422.35      423.69     23.77 o
  -3   6   3      846.17      823.68     60.45 o
  -2   6   3      532.62      574.63     22.16 o
  -1   6   3       75.33       83.88     13.53 o
   0   6   3     1835.34     2065.59    116.07 o
   1   6   3       15.28       14.12      4.08 o
   2   6   3      250.82      256.58     18.27 o
   3   6   3      492.31      374.27    109.62 o
   4   6   3        6.42       -1.44      6.22 o
   5   6   3      630.10      600.16     41.75 o
   6   6   3      558.67      572.99     42.75 o
   7   6   3      168.50      202.11     37.57 o
   8   6   3        8.62       -8.12     11.34 o
   9   6   3      475.62      448.80     71.46 o
  10   6   3       19.03       47.93     23.50 o
 -10   7   3      243.38      331.68     61.30 o
  -9   7   3     1696.25     1832.46    137.58 o
  -8   7   3      690.12      576.77     74.30 o
  -7   7   3      813.62      711.18     42.02 o
  -6   7   3      373.73      249.08     96.75 o
  -5   7   3     6003.81     4404.39    949.63 o
  -4   7   3      165.15      161.14     11.22 o
  -3   7   3     2121.70     1944.48     43.84 o
  -2   7   3     5329.00     4890.03    109.14 o
  -1   7   3     2396.35     2640.63     87.83 o
   0   7   3     3494.19     4022.11    205.31 o
   1   7   3     1409.90     1426.04     53.13 o
   2   7   3     2586.77     2898.74     99.22 o
   3   7   3      781.50      796.21     59.86 o
   4   7   3      562.19      505.35     50.07 o
   5   7   3     3255.41     3126.74     98.26 o
   6   7   3       62.09       62.48     13.46 o
   7   7   3      276.66      280.28     32.66 o
   8   7   3      337.27      352.68     39.92 o
   9   7   3        7.55        4.84     15.79 o
  10   7   3      133.81      147.93     44.06 o
 -10   8   3        0.90       12.26     10.02 o
  -9   8   3       18.98       43.07     25.15 o
  -8   8   3      110.71      144.33     37.94 o
  -7   8   3      532.89      553.74     69.11 o
  -6   8   3       11.51       13.75     13.67 o
  -5   8   3       10.73        6.37      3.02 o
  -4   8   3      243.49      227.70     13.41 o
  -3   8   3      147.48      153.75     13.45 o
  -2   8   3      155.38      175.41     15.44 o
  -1   8   3       50.44       61.60     16.79 o
   0   8   3       65.94       74.37     12.37 o
   1   8   3      402.43      464.99     30.13 o
   2   8   3      768.77      827.02     34.71 o
   3   8   3       82.12       90.91     21.86 o
   4   8   3       12.56       13.96     22.96 o
   5   8   3      277.74      262.62     29.57 o
   6   8   3       59.38       50.59     14.52 o
   7   8   3      417.84      380.14     57.25 o
   8   8   3        0.10        0.34      8.75 o
   9   8   3      127.33      119.38     22.96 o
  -9   9   3      688.11      634.63     85.87 o
  -8   9   3      375.77      387.91     63.04 o
  -7   9   3       52.15       57.08     20.37 o
  -6   9   3     1360.26     1446.89    110.33 o
  -5   9   3     1022.35     1000.48     71.60 o
  -4   9   3      908.61      878.01     44.96 o
  -3   9   3     2486.60     2469.74     58.96 o
  -2   9   3     2057.15     2086.31     78.86 o
  -1   9   3      348.06      372.37     42.48 o
   0   9   3     1022.27     1026.24     67.12 o
   1   9   3     3942.71     4164.96     94.47 o
   2   9   3      517.49      538.35     29.96 o
   3   9   3       15.12       21.58     17.32 o
   4   9   3     3433.71     3487.78    105.75 o
   5   9   3     3614.43     3556.86    110.02 o
   6   9   3       54.01       38.66     14.50 o
   7   9   3     1005.96     1039.74     87.02 o
   8   9   3      929.73      951.73     97.10 o
   9   9   3      235.33      278.30     36.52 o
  -9  10   3        9.38        9.78     14.70 o
  -8  10   3      110.20       84.89     28.35 o
  -7  10   3      453.30      466.90     67.02 o
  -6  10   3       20.75       17.65     10.39 o
  -5  10   3       14.85        5.90      7.70 o
  -4  10   3       42.96       32.24      6.11 o
  -3  10   3     1184.34     1138.26     42.68 o
  -2  10   3      935.33      932.37     41.02 o
  -1  10   3        1.42        0.21      7.08 o
   0  10   3      430.60      473.10     46.76 o
   1  10   3      560.07      621.94     43.00 o
   2  10   3      411.78      434.27     25.65 o
   3  10   3      602.91      537.16     42.01 o
   4  10   3        8.22      120.01     58.90 o
   5  10   3        1.29        5.50      7.65 o
   6  10   3       11.53        6.88     16.60 o
   7  10   3       10.32       18.90     10.29 o
   8  10   3       22.59       10.56     11.65 o
  -8  11   3       57.55       24.95     12.47 o
  -7  11   3        7.46       -6.19     11.44 o
  -6  11   3      823.32      813.02     86.98 o
  -5  11   3      590.80      553.49     67.46 o
  -4  11   3        0.35       -2.49      2.49 o
  -3  11   3     1729.75     1739.27     45.63 o
  -2  11   3     2159.77     2169.72     55.22 o
  -1  11   3       27.58       13.00      6.68 o
   0  11   3       14.61        3.50      5.33 o
   1  11   3      775.96      824.73     39.27 o
   2  11   3      350.65      358.29     24.19 o
   3  11   3       21.92       22.48     10.36 o
   4  11   3     1230.19     1187.95     65.50 o
   5  11   3     1150.52     1133.16     66.29 o
   6  11   3      107.59       82.39     18.99 o
   7  11   3      115.67       97.79     21.25 o
  -7  12   3       51.44       50.88     24.12 o
  -6  12   3        1.04       -7.45      7.45 o
  -5  12   3        0.26       10.41     14.66 o
  -4  12   3      265.92      301.13     50.33 o
  -3  12   3       59.69       52.25      8.86 o
  -2  12   3       16.44       12.82      4.68 o
  -1  12   3       90.01       90.88     17.00 o
   0  12   3        4.76        7.52      4.32 o
   1  12   3       90.83       67.11     11.61 o
   2  12   3        0.84       -2.09      3.72 o
   3  12   3      395.97      412.33     39.19 o
   4  12   3      152.17      129.86     22.75 o
   5  12   3        1.33       -0.26      9.11 o
   6  12   3       49.26       63.87     19.21 o
   7  12   3      146.82      184.23     27.98 o
  -6  13   3      520.22      541.37     76.11 o
  -5  13   3      651.28      740.63     85.28 o
  -4  13   3      121.60       99.34     28.00 o
  -3  13   3      742.95      728.29     77.85 o
  -2  13   3     1725.08     1776.96     75.20 o
  -1  13   3       25.81       30.69     22.44 o
   0  13   3       16.90       10.47      6.89 o
   1  13   3      532.02      613.94     45.24 o
   2  13   3     1022.29     1003.45     62.15 o
   3  13   3       42.00       38.36     12.98 o
   4  13   3      350.87      392.50     53.92 o
   5  13   3      802.77      852.10     60.47 o
   6  13   3       31.54       59.20     15.71 o
  -5  14   3        0.31        1.50     17.98 o
  -4  14   3      504.58      493.76     69.60 o
  -3  14   3      241.49      284.29     48.62 o
  -2  14   3      160.71      156.13     35.65 o
  -1  14   3      304.50      334.67     34.18 o
   0  14   3      178.13      237.86     38.43 o
   1  14   3      157.66      168.67     27.15 o
   2  14   3       89.58       84.23     30.41 o
   3  14   3       73.36       82.00     19.21 o
   4  14   3       40.55       55.11     15.41 o
  -3  15   3      443.67      439.83     63.42 o
  -2  15   3      122.52       92.17     30.01 o
  -1  15   3       12.33       34.64     18.75 o
   0  15   3      269.38      264.01     33.99 o
   1  15   3      155.87      191.67     29.63 o
   2  15   3      580.12      571.84     49.59 o
   3  15   3        2.86        7.40     19.51 o
 -11   0   4       62.08        6.69     12.34 o
 -10   0   4      793.34      883.85     86.38 o
  -9   0   4      273.32      277.68     44.50 o
  -8   0   4     3752.92     3967.41    159.37 o
  -7   0   4      597.89      632.54     60.51 o
  -6   0   4     1199.71     1275.52     58.87 o
  -5   0   4      759.86      672.61     55.13 o
  -4   0   4     3502.66     3916.29     89.27 o
  -3   0   4     4225.08     4701.50     89.54 o
  -2   0   4      834.29      724.69     44.64 o
   0   0   4     2176.06     2291.00     49.86 o
   1   0   4     3525.43     3343.66     63.77 o
   2   0   4    14945.74    15386.43    209.52 o
   3   0   4     5336.83     5555.63    141.28 o
   4   0   4     1159.25     1094.28     68.14 o
   5   0   4     5292.91     4849.24    153.70 o
   7   0   4      180.56      137.34     29.43 o
   8   0   4     1486.10     1531.84    101.68 o
   9   0   4     1867.61     1993.71    125.56 o
  10   0   4      100.25      126.24     32.84 o
 -11   1   4      456.09      471.29     46.06 o
 -10   1   4      374.53      378.07     39.72 o
  -9   1   4      419.08      461.65     41.18 o
  -8   1   4       71.25       87.23     37.15 o
  -7   1   4        1.07        1.82      4.49 o
  -6   1   4       55.96       55.98      9.63 o
  -5   1   4       70.14       80.05      9.47 o
  -4   1   4     1445.53     1757.03     41.48 o
  -3   1   4       44.50       31.29      6.23 o
  -2   1   4        1.38        1.90      1.83 o
  -1   1   4      371.02      386.39     18.61 o
   0   1   4     1176.03     1152.14     26.73 o
   1   1   4      356.46      369.63     16.94 o
   2   1   4       12.14       12.25      5.76 o
   3   1   4       10.31       14.88      7.24 o
   4   1   4      280.63      284.56     24.69 o
   5   1   4       43.77       31.59     13.32 o
   6   1   4       31.78       22.27     10.05 o
   7   1   4       12.23       -0.31      5.30 o
   8   1   4       61.31       52.60     13.95 o
   9   1   4       31.15       27.29     13.29 o
  10   1   4      268.70      239.67     33.05 o
  11   1   4       10.34       -5.00     11.61 o
 -11   2   4       19.82       21.75     10.93 o
 -10   2   4      425.57      387.34     41.99 o
  -9   2   4      431.52      440.29     39.22 o
  -8   2   4     3993.68     4272.88     83.21 o
  -7   2   4       87.76       55.12     10.34 o
  -6   2   4     2371.37     2361.69     51.12 o
  -5   2   4     8839.95     9324.98    112.97 o
  -4   2   4     3136.12     3382.85     63.89 o
  -3   2   4     3774.91     3957.09     75.30 o
  -2   2   4    19264.28    19532.02    308.27 o
  -1   2   4     5854.17     5771.66     73.67 o
   0   2   4      454.14      480.67     13.75 o
   1   2   4     4603.72     4486.53     50.82 o
   2   2   4     9855.94     9767.57     98.36 o
   3   2   4     4392.47     4624.99     93.16 o
   4   2   4     2244.42     2123.54     95.71 o
   5   2   4     4099.94     4116.39    216.52 o
   6   2   4       43.24       42.83     17.36 o
   7   2   4      487.87      446.43     30.02 o
   8   2   4     1989.11     2171.02     85.39 o
   9   2   4      920.06      957.56     59.37 o
  10   2   4       53.74       47.47     20.70 o
 -11   3   4      109.15      128.13     36.13 o
 -10   3   4      339.94      293.69     32.98 o
  -9   3   4       68.47       56.91     14.73 o
  -8   3   4       29.91       26.55      4.65 o
  -7   3   4        0.74        4.28      6.95 o
  -6   3   4     1024.92     1035.92     32.37 o
  -5   3   4       44.20       53.18      6.15 o
  -4   3   4      145.86      133.59     10.95 o
  -3   3   4        1.24        0.27      1.12 o
  -2   3   4      723.58      848.52     69.33 o
  -1   3   4     1664.09     1584.52     92.50 o
   0   3   4     1274.56     1226.03     29.25 o
   1   3   4        8.60        6.36      3.17 o
   2   3   4      876.92      924.10     28.74 o
   3   3   4      399.15      357.34     26.51 o
   4   3   4      278.15      268.51     24.80 o
   5   3   4       21.27        5.16      7.36 o
   6   3   4        0.13       -2.53      7.99 o
   7   3   4       48.53       40.33      8.98 o
   8   3   4       66.48       60.29     14.18 o
   9   3   4       93.24       95.22     19.66 o
  10   3   4       21.12       -3.99     13.35 o
 -11   4   4      427.53      590.03     84.65 o
 -10   4   4       20.44       -9.50     20.11 o
  -9   4   4     1006.80     1052.25     56.63 o
  -8   4   4      811.88      791.15     41.84 o
  -7   4   4     1682.54     1724.34     53.14 o
  -6   4   4     2451.46     2441.86     47.56 o
  -5   4   4     1923.29     1842.63     53.64 o
  -4   4   4      213.68      165.63     11.15 o
  -3   4   4      359.62      278.05     22.56 o
  -2   4   4    12612.33    13529.42    165.90 o
  -1   4   4      276.25      179.42     11.04 o
   0   4   4      108.45      186.43     11.94 o
   1   4   4     1490.14     1349.99     29.45 o
   2   4   4     4142.68     3757.28     59.32 o
   3   4   4     1556.67     1484.62     39.05 o
   4   4   4     2655.51     2782.38     67.18 o
   5   4   4     3994.30     3802.99    140.62 o
   6   4   4      497.18      455.83     30.88 o
   7   4   4      728.30      688.39     35.49 o
   8   4   4      958.85     1004.16     44.31 o
   9   4   4     1582.13     1555.80    126.19 o
  10   4   4       22.32       36.63     22.24 o
 -11   5   4        1.10      -18.75     20.68 o
 -10   5   4       53.46       38.07     22.55 o
  -9   5   4       92.93       88.06     28.57 o
  -8   5   4       37.98       13.76     11.06 o
  -7   5   4      347.10      309.92     21.96 o
  -6   5   4        9.08        3.98      3.27 o
  -5   5   4      327.83      337.68     17.87 o
  -4   5   4      428.38      398.71     28.33 o
  -3   5   4       64.54       43.92      9.39 o
  -2   5   4     1278.24     1244.93    303.83 o
  -1   5   4      431.20      411.45     15.54 o
   0   5   4        1.85       -0.61      2.35 o
   1   5   4        0.87       -0.29      1.74 o
   2   5   4        6.12       14.09      4.57 o
   3   5   4       20.35       14.31      3.40 o
   4   5   4       22.41       16.82      4.61 o
   5   5   4       17.74       13.60      4.99 o
   6   5   4       54.45       46.11      6.47 o
   7   5   4      109.62       75.98     13.56 o
   8   5   4       19.99       14.87      7.77 o
   9   5   4        1.14      -10.68     10.68 o
  10   5   4       58.11       32.86     14.26 o
 -10   6   4       45.85       40.31     23.52 o
  -9   6   4      841.25      808.33     90.51 o
  -8   6   4     1790.31     1778.57    128.29 o
  -7   6   4      949.78      791.37     68.05 o
  -6   6   4     1299.14     1266.06     46.40 o
  -5   6   4     3821.84     3560.04    113.81 o
  -4   6   4      846.52      761.18     42.73 o
  -3   6   4      508.01      445.01     29.41 o
  -2   6   4     4218.62     4220.46    140.71 o
  -1   6   4     2755.28     2916.39    144.50 o
   0   6   4      844.59      997.03     43.12 o
   1   6   4     1653.53     1643.63     42.25 o
   2   6   4     5426.47     5489.60     91.78 o
   3   6   4      982.24      901.89     29.53 o
   4   6   4     1040.25      722.33    191.17 o
   5   6   4     4037.34     1547.59   1341.70 o
   6   6   4       10.62        0.93      6.68 o
   7   6   4      267.88      248.05     31.45 o
   8   6   4     1295.85     1303.68     75.25 o
   9   6   4      772.52      664.73     90.12 o
  10   6   4        7.40       -9.38      9.38 o
 -10   7   4      127.11      133.14     41.63 o
  -9   7   4      101.41      101.39     34.12 o
  -8   7   4        4.66      -19.36     19.36 o
  -7   7   4        2.12       -3.32     10.47 o
  -6   7   4       45.29       17.10     10.25 o
  -5   7   4      132.33      155.79     18.18 o
  -4   7   4     1784.21     1720.14     59.25 o
  -3   7   4      114.44      122.41     26.64 o
  -2   7   4      228.08      188.76     27.60 o
  -1   7   4      167.25       26.09     85.71 o
   0   7   4      927.20     1115.02     53.94 o
   1   7   4       51.41       63.70     14.32 o
   2   7   4      232.16      249.67     20.92 o
   3   7   4      408.05      393.45     22.92 o
   4   7   4       16.28       -1.11      8.35 o
   5   7   4        1.02       -1.45     11.56 o
   6   7   4       63.99       42.32     12.34 o
   7   7   4      329.79      304.13     35.21 o
   8   7   4        0.51       13.28     15.57 o
   9   7   4       14.04       20.69     10.12 o
 -10   8   4      266.12      209.02     49.96 o
  -9   8   4      554.44      623.84     82.26 o
  -8   8   4     1221.28     1277.16    114.20 o
  -7   8   4       49.26       58.17     25.54 o
  -6   8   4      664.36      474.99    218.94 o
  -5   8   4     3680.14     3332.94    460.13 o
  -4   8   4      381.10      403.46     29.55 o
  -3   8   4      261.16      230.99     37.53 o
  -2   8   4     2413.14     2169.80    118.72 o
  -1   8   4     1605.91     1675.62     91.02 o
   0   8   4       98.49       95.38     13.81 o
   1   8   4     1855.83     1946.72     51.59 o
   2   8   4     3979.04     4342.19    149.61 o
   3   8   4     2160.33     2134.59    107.62 o
   4   8   4      286.77      290.80     40.94 o
   5   8   4     2123.02     1954.03     82.56 o
   6   8   4       80.55      113.05     20.54 o
   7   8   4       41.41       46.26     15.89 o
   8   8   4      753.84      731.52     94.41 o
   9   8   4      786.00      888.60     81.05 o
  -9   9   4       12.88        5.00     15.39 o
  -8   9   4       99.06       76.95     27.18 o
  -7   9   4       16.06       15.14     14.73 o
  -6   9   4       94.02      116.20     30.14 o
  -5   9   4       20.66       19.87     14.22 o
  -4   9   4      540.64      555.74     63.52 o
  -3   9   4      304.97      291.92     42.30 o
  -2   9   4        7.54        4.80      2.07 o
  -1   9   4        6.42       -1.76      8.84 o
   0   9   4      454.84      339.67    179.64 o
   1   9   4      311.43      327.44     22.31 o
   2   9   4      308.65      341.66     25.11 o
   3   9   4      696.73      737.54     66.10 o
   4   9   4      236.26      260.55     39.38 o
   5   9   4      497.21      485.44     42.70 o
   6   9   4       19.16       10.41      7.67 o
   7   9   4      135.79      111.47     22.07 o
   8   9   4      146.97      199.18     38.64 o
  -9  10   4      360.09      423.74     74.27 o
  -8  10   4      610.27      649.24     84.40 o
  -7  10   4      302.66      336.91     59.68 o
  -6  10   4      329.37      341.80     56.90 o
  -5  10   4     1058.16     1076.19     95.98 o
  -4  10   4      316.18      338.37     27.86 o
  -3  10   4      861.00      737.36     32.44 o
  -2  10   4     1334.20     1270.31     63.92 o
  -1  10   4      422.79      483.61     52.49 o
   0  10   4        6.79        8.79      5.34 o
   1  10   4     1888.53     2038.96    141.68 o
   2  10   4     1235.17     1283.63     79.51 o
   3  10   4      837.18      798.16     71.46 o
   4  10   4     1585.38     1611.61     76.23 o
   5  10   4      878.78      957.44     60.68 o
   6  10   4      606.06      580.42     49.91 o
   7  10   4      249.24      233.26     32.74 o
   8  10   4      652.29      721.18     71.93 o
  -8  11   4        9.85        4.77      8.39 o
  -7  11   4        6.21       33.24     18.57 o
  -6  11   4      126.08      137.54     37.61 o
  -5  11   4        2.84        1.06     12.58 o
  -4  11   4       97.88      120.41     30.37 o
  -3  11   4      533.78      509.53     64.49 o
  -2  11   4       16.21        4.66      4.85 o
  -1  11   4       57.42       45.57     14.40 o
   0  11   4        9.44        9.44      9.45 o
   1  11   4        2.83        3.24      4.83 o
   2  11   4      380.18      397.31     37.30 o
   3  11   4      239.66      246.95     44.14 o
   4  11   4       10.36        1.07     13.67 o
   5  11   4        8.10       -9.83      9.83 o
   6  11   4       94.34       89.71     19.55 o
   7  11   4      175.32      225.43     33.47 o
  -7  12   4        5.91      -12.07     18.18 o
  -6  12   4      372.12      333.08     57.93 o
  -5  12   4     1788.94     1837.84    132.70 o
  -4  12   4      356.82      361.79     57.20 o
  -3  12   4      838.65      807.03    136.61 o
  -2  12   4     1629.55     1609.83     49.47 o
  -1  12   4     1277.11     1361.65     75.54 o
   0  12   4       40.08       37.65     11.54 o
   1  12   4      179.33      181.37     19.06 o
   2  12   4     1880.47     1814.84    128.44 o
   3  12   4       52.12       48.69     12.31 o
   4  12   4      238.01      244.60     31.53 o
   5  12   4      806.74      813.86     59.21 o
   6  12   4      168.80      174.33     29.05 o
  -6  13   4        1.14      -16.01     16.01 o
  -5  13   4       10.87       13.12     20.00 o
  -4  13   4      584.45      573.71     72.06 o
  -3  13   4      176.07      221.70     43.37 o
  -2  13   4      421.37      381.98     44.36 o
  -1  13   4       34.91       18.36      9.96 o
   0  13   4       72.77       66.10     24.03 o
   1  13   4       81.16       85.60     18.50 o
   2  13   4      236.24      275.05     33.51 o
   3  13   4      149.37      159.35     27.22 o
   4  13   4      122.53      105.93     19.35 o
   5  13   4       71.68       72.23     17.15 o
  -5  14   4      350.71      375.59     64.10 o
  -4  14   4      103.19      117.97     30.83 o
  -3  14   4      188.62      234.67     45.51 o
  -2  14   4      356.60      437.04     60.19 o
  -1  14   4        7.72       11.65      4.54 o
   0  14   4       14.93       19.27      7.42 o
   1  14   4      407.29      414.48     42.49 o
   2  14   4     1013.39     1013.74     65.94 o
   3  14   4       38.98       43.22     10.13 o
   4  14   4       87.90       75.31     18.75 o
  -3  15   4      329.73      341.07     57.67 o
  -2  15   4      111.05      109.65     30.29 o
   0  15   4       85.89       97.77     21.44 o
   1  15   4        1.83       -3.42      9.67 o
   2  15   4       51.98       41.95     12.13 o
 -11   1   5      166.95      145.24     26.44 o
 -10   1   5      546.86      522.60     59.91 o
  -9   1   5      738.42      808.11     55.65 o
  -8   1   5     3767.28     3952.20    150.37 o
  -7   1   5      613.20      577.01     35.11 o
  -6   1   5       79.01       71.89     12.15 o
  -5   1   5     7987.58     8694.39    123.40 o
  -4   1   5     6057.22     6515.18     98.61 o
  -3   1   5     1345.09     1474.91     43.13 o
  -2   1   5     2402.87     2196.76     60.75 o
  -1   1   5     3604.20     3422.17    147.34 o
   0   1   5     1475.63     1484.82     34.03 o
   1   1   5     2269.58     1989.48     43.06 o
   2   1   5    19052.75    20140.09    233.74 o
   3   1   5     2919.25     2735.38     60.86 o
   4   1   5      538.09      486.19     33.67 o
   5   1   5     1182.79     1037.15     75.74 o
   6   1   5     1564.53     1537.60     97.83 o
   8   1   5      899.23      861.74     55.63 o
   9   1   5     1098.54     1199.56     91.20 o
  10   1   5      296.56      297.20     36.34 o
 -11   2   5      150.03      131.52     24.58 o
 -10   2   5      130.04      119.69     23.60 o
  -9   2   5      232.69      197.41     34.74 o
  -8   2   5      110.39      138.24     16.50 o
  -7   2   5       24.81       23.33      7.75 o
  -6   2   5      586.63      645.05     33.56 o
  -5   2   5       53.18       82.10     13.52 o
  -4   2   5     2393.10     2836.50     62.39 o
  -3   2   5       24.94       25.90      8.79 o
  -2   2   5      256.13      335.03     15.51 o
  -1   2   5      105.02      111.90     10.64 o
   0   2   5       80.56      102.67      7.74 o
   1   2   5     1894.84     2150.26     38.70 o
   2   2   5       27.15       32.12      6.42 o
   3   2   5      343.31      379.58     22.80 o
   4   2   5      123.85      122.81     32.27 o
   5   2   5        0.52        4.01      7.12 o
   6   2   5        3.81        4.57      9.69 o
   7   2   5       14.74        1.91      6.82 o
   8   2   5       62.97       53.79     26.61 o
   9   2   5       13.69       13.46      8.74 o
  10   2   5       69.56       47.56     21.19 o
 -11   3   5      377.91      408.06     64.04 o
 -10   3   5      119.23      101.56     20.02 o
  -9   3   5      161.17      170.24     24.06 o
  -8   3   5     2055.92     2152.29     67.75 o
  -7   3   5      269.46      259.21     22.40 o
  -6   3   5      313.66      314.38     20.78 o
  -5   3   5     5680.90     5743.14     70.59 o
  -4   3   5     3352.96     3393.98     88.24 o
  -3   3   5      417.92      443.74     30.02 o
  -2   3   5     3675.66     3549.91    111.93 o
  -1   3   5     5222.20     4993.32     91.72 o
   0   3   5     3744.42     3882.81     54.27 o
   1   3   5      113.11       81.82      7.47 o
   2   3   5    10955.27    10457.88    120.28 o
   3   3   5     3088.80     2979.57     79.90 o
   4   3   5      748.05      836.21     38.00 o
   5   3   5     2819.18     2819.38    124.96 o
   6   3   5     2030.92     1997.06    113.81 o
   7   3   5      131.11      126.23     19.19 o
   8   3   5     1453.96     1481.45     58.96 o
   9   3   5      783.82      882.15     93.36 o
  10   3   5     1136.16     1254.10    120.81 o
 -11   4   5       28.68        1.37     11.75 o
 -10   4   5       15.73        1.45      9.63 o
  -9   4   5      128.19       96.55     18.32 o
  -8   4   5       92.18       86.81     13.61 o
  -7   4   5       19.14       12.63      4.14 o
  -6   4   5       84.38       60.20      9.21 o
  -5   4   5      219.66      254.25     15.89 o
  -4   4   5       91.07       99.20      7.53 o
  -3   4   5       30.15       24.52      8.53 o
  -2   4   5     1022.16      788.63    565.20 o
  -1   4   5      723.24      769.14     28.03 o
   0   4   5      171.77      159.30     10.65 o
   1   4   5      520.87      497.85     26.99 o
   2   4   5       16.05       11.27      3.29 o
   3   4   5      450.04      450.36     22.87 o
   4   4   5     1497.39     1551.67     77.73 o
   5   4   5       51.48       54.13     19.33 o
   6   4   5        0.75       -7.26      7.34 o
   7   4   5       58.51       59.15     14.47 o
   8   4   5      157.56      171.38     22.32 o
   9   4   5       79.97       51.79     23.60 o
  10   4   5        1.15       11.89     14.37 o
 -11   5   5      708.73      865.16    100.41 o
 -10   5   5      596.39      636.55     82.21 o
  -9   5   5      242.29      209.64     46.76 o
  -8   5   5      547.90      531.39     68.77 o
  -7   5   5     1917.45     1890.77     89.09 o
  -6   5   5      629.63      629.27     26.87 o
  -5   5   5     2100.94     1903.71    129.18 o
  -4   5   5     1835.05     1816.97     65.42 o
  -3   5   5      309.41      358.21     81.20 o
  -2   5   5     3844.64     4108.38    140.38 o
  -1   5   5     2683.65     2685.29     76.37 o
   0   5   5      755.91      761.20     26.26 o
   1   5   5      699.79      709.21     23.97 o
   2   5   5     4603.18     4441.28     71.87 o
   3   5   5     2132.50     2115.85     50.77 o
   4   5   5     1877.48     1736.17     76.41 o
   5   5   5     1267.74     1137.54     78.98 o
   6   5   5      989.27      914.00     67.23 o
   7   5   5      118.87       97.02     17.91 o
   8   5   5     1265.39     1251.50     76.08 o
   9   5   5      551.09      586.59     81.07 o
  10   5   5      510.82      483.66     78.82 o
 -10   6   5      269.27      317.44     59.73 o
  -9   6   5      126.83      120.37     36.83 o
  -8   6   5      131.21      199.24     43.29 o
  -7   6   5       64.64       64.39      9.99 o
  -6   6   5      404.60      371.35     24.54 o
  -5   6   5        2.47       -2.47      5.82 o
  -4   6   5       35.03       19.80      7.24 o
  -3   6   5      353.26      362.90     35.52 o
  -2   6   5      652.99      748.42     62.06 o
  -1   6   5        4.51        3.72      2.68 o
   0   6   5       28.34       19.84      3.37 o
   1   6   5      185.56      193.01     13.03 o
   2   6   5      319.93      312.87     19.72 o
   3   6   5        8.86        9.30      5.95 o
   4   6   5       31.95       27.51     13.18 o
   5   6   5      134.50      112.19     50.95 o
   6   6   5      554.40      347.09     25.77 o
   7   6   5       32.77       31.11     12.64 o
   8   6   5       29.57       27.05     10.27 o
   9   6   5        0.82       -1.37     23.51 o
 -10   7   5       69.19       17.81     13.23 o
  -9   7   5      164.70      157.15     42.11 o
  -8   7   5     1806.93     1885.50    136.54 o
  -7   7   5      384.97      433.61     63.19 o
  -6   7   5      421.83      331.05     51.30 o
  -5   7   5     2834.10     2877.63     86.88 o
  -4   7   5     2174.59     2191.74     73.23 o
  -3   7   5        3.74       -3.81      7.85 o
  -2   7   5     1126.65     1175.23     78.72 o
  -1   7   5     1940.36     1842.76    144.69 o
   0   7   5      337.55      316.71     18.60 o
   1   7   5      949.23      947.95     29.99 o
   2   7   5     5746.32     5773.68    111.50 o
   3   7   5     3096.20     2887.06     69.81 o
   4   7   5       14.67        1.76      9.46 o
   5   7   5     3085.68     3130.39    141.50 o
   6   7   5      416.33      467.98     56.66 o
   7   7   5      177.11      157.57     27.13 o
   8   7   5      635.34      608.80     54.43 o
   9   7   5     1047.86     1085.35     76.37 o
 -10   8   5        3.19        6.35     15.54 o
  -9   8   5       11.22      -12.08     15.14 o
  -8   8   5        0.06       28.56     16.42 o
  -7   8   5       60.03       53.23     25.36 o
  -6   8   5       81.51       59.54     20.29 o
  -5   8   5        4.78        4.84      6.57 o
  -4   8   5       43.94       31.64      9.10 o
  -3   8   5      275.87      322.28     47.53 o
  -2   8   5      167.20      248.51     30.43 o
  -1   8   5       21.93       23.58      6.87 o
   0   8   5     1025.45      986.12     49.51 o
   1   8   5      359.44      354.36     19.12 o
   2   8   5      173.19      180.43     16.09 o
   3   8   5       50.08       53.96     10.41 o
   4   8   5      373.53      285.95    106.55 o
   5   8   5      816.97      732.86     69.82 o
   6   8   5        4.92        9.87     15.18 o
   7   8   5       70.44       71.36     20.53 o
   8   8   5       75.16       72.28     18.03 o
   9   8   5        6.51        5.56      9.28 o
  -9   9   5      177.73      239.88     51.90 o
  -8   9   5     1172.85     1163.16    112.99 o
  -7   9   5      620.37      721.08     84.53 o
  -6   9   5      260.16      264.36     47.24 o
  -5   9   5     2873.41     2468.71    296.37 o
  -4   9   5      832.65      747.62     67.75 o
  -3   9   5       56.91       25.14     11.15 o
  -2   9   5     1961.33     1492.07     30.35 o
  -1   9   5     1585.97     1813.85    183.12 o
   0   9   5      158.62      179.68     30.14 o
   1   9   5      688.77      685.66     41.13 o
   2   9   5     3446.84     3232.62     90.12 o
   3   9   5     1174.76     1196.38     87.38 o
   4   9   5      199.29      161.00     32.77 o
   5   9   5      770.40      867.92     77.88 o
   6   9   5      262.29      269.79     34.27 o
   7   9   5       37.54       32.84     11.06 o
   8   9   5      268.30      307.09     38.75 o
  -9  10   5       25.11       38.14     15.75 o
  -8  10   5        1.17       -6.78     15.85 o
  -7  10   5       48.74       36.37     17.92 o
  -6  10   5      685.77      740.19     84.90 o
  -5  10   5       89.85       96.46     32.07 o
  -4  10   5        2.39        2.23     13.66 o
  -3  10   5       48.50       79.53     26.30 o
  -2  10   5      202.72      209.47     11.62 o
  -1  10   5       90.61       94.05     23.27 o
   0  10   5       94.14      109.79     25.14 o
   1  10   5       59.65       66.25     13.22 o
   2  10   5      209.69      217.35     21.77 o
   3  10   5      259.21      281.94     43.89 o
   4  10   5       83.68       94.05     24.90 o
   5  10   5      120.99      131.98     25.34 o
   6  10   5        6.73       26.37     17.21 o
   7  10   5       61.66       47.72     13.72 o
   8  10   5      105.16       78.51     21.29 o
  -8  11   5      524.53      541.67     79.89 o
  -7  11   5      395.41      409.32     66.55 o
  -6  11   5      122.90       94.28     29.89 o
  -5  11   5     1134.64     1075.88    101.00 o
  -4  11   5      950.95      970.63     90.40 o
  -3  11   5       19.38       29.05     19.37 o
  -2  11   5      455.29      384.07     69.23 o
  -1  11   5     1361.91     1584.95    100.43 o
   0  11   5      802.37      939.11     75.11 o
   1  11   5       46.63       66.53     25.43 o
   2  11   5     1390.25     1417.02     57.58 o
   3  11   5      639.18      616.45     68.46 o
   4  11   5      147.63      129.45     22.76 o
   5  11   5      771.84      840.05     71.03 o
   6  11   5      739.88      709.96     57.70 o
   7  11   5        0.82       12.23      6.06 o
  -7  12   5       15.93        6.90     15.91 o
  -6  12   5        1.52      -21.10     21.10 o
  -5  12   5       39.07       34.43     18.74 o
  -4  12   5        7.38        6.51      7.08 o
  -3  12   5       83.22      148.09     35.02 o
  -2  12   5      129.28      132.55     30.21 o
  -1  12   5       16.05       16.60      6.59 o
   0  12   5      116.40      174.54     24.83 o
   1  12   5      101.46      124.42     18.76 o
   2  12   5      100.17       73.70     31.41 o
   3  12   5        1.02        3.60      9.33 o
   4  12   5      402.22      365.02     39.93 o
   5  12   5       29.43       23.89     10.84 o
   6  12   5       83.33       66.21     19.49 o
  -6  13   5       96.47      142.68     42.15 o
  -5  13   5     1040.67     1164.79    111.63 o
  -4  13   5      202.00      164.88     39.16 o
  -3  13   5       58.23       39.29     14.23 o
  -2  13   5      632.84      603.54     69.21 o
  -1  13   5      651.69      763.49     75.15 o
   0  13   5      145.00      150.78     19.44 o
   1  13   5      128.75      139.64     24.32 o
   2  13   5     1525.66     1545.30    124.28 o
   3  13   5      117.00      110.83     22.17 o
   4  13   5       24.39       30.28     11.06 o
   5  13   5      380.65      418.31     45.68 o
  -4  14   5       77.45      105.37     35.08 o
  -3  14   5      423.93      482.52     66.86 o
  -2  14   5       90.85       98.22     29.60 o
  -1  14   5       21.65       13.48     15.58 o
   0  14   5      393.49      447.08     67.71 o
   1  14   5       16.64       10.83      9.31 o
   2  14   5        7.16        5.20      7.56 o
   3  14   5       42.68       47.07     13.80 o
  -2  15   5       89.35      133.77     34.57 o
   0  15   5      149.63      123.00     25.52 o
   1  15   5      441.04      397.01     49.70 o
 -11   0   6      606.16      679.19     78.39 o
 -10   0   6     1505.58     1618.40    117.68 o
  -9   0   6       16.55       33.85     18.85 o
  -8   0   6      544.37      675.29     69.26 o
  -7   0   6     2758.82     2623.83    130.21 o
  -6   0   6      598.62      671.00     62.16 o
  -5   0   6     7769.72     8623.74    153.52 o
  -4   0   6     6649.71     6721.63    204.52 o
  -3   0   6     6032.24     6970.94    123.94 o
  -2   0   6     1447.03     1850.06     83.59 o
  -1   0   6       60.32      173.85     21.43 o
   0   0   6    16779.64    17244.48    176.11 o
   1   0   6      879.98      842.03     37.91 o
   2   0   6     9378.39     9522.63    162.73 o
   3   0   6     3814.12     3753.89     92.50 o
   4   0   6      501.69      411.72     46.57 o
   5   0   6     1809.26     2013.88    108.84 o
   6   0   6     1498.41     1602.71    100.39 o
   8   0   6        5.07       23.28     15.28 o
   9   0   6     2460.42     2624.14    148.51 o
  10   0   6      544.90      616.36     76.28 o
 -11   1   6        4.23       -8.82      8.82 o
 -10   1   6        2.72       14.57     11.66 o
  -9   1   6       56.96       48.40     14.97 o
  -8   1   6        3.09       -3.09      6.86 o
  -7   1   6       18.93       20.37      8.80 o
  -6   1   6      204.40      219.00     21.25 o
  -5   1   6      118.17      107.08     12.82 o
  -4   1   6     1283.46     1406.65     41.62 o
  -3   1   6      468.26      451.07     25.42 o
  -2   1   6       44.92       61.35      9.40 o
  -1   1   6        0.09       -0.68      2.93 o
   0   1   6     1166.33     1325.02     31.51 o
   1   1   6     1253.17     1432.67     35.03 o
   2   1   6      541.21      594.30     27.75 o
   3   1   6      329.62      354.26     23.24 o
   4   1   6      282.58      251.77     25.62 o
   5   1   6       43.09       16.75      8.93 o
   6   1   6      485.21      486.24     58.04 o
   7   1   6      781.39      722.11     72.36 o
   8   1   6      393.57      420.33     40.19 o
   9   1   6        9.95        2.77      7.18 o
  10   1   6       25.30        7.99     12.11 o
 -11   2   6     1648.85     1839.97     97.17 o
 -10   2   6      646.62      653.66     52.44 o
  -9   2   6        9.13        9.37     13.51 o
  -8   2   6      882.75      927.54     43.05 o
  -7   2   6     1616.17     1674.47     93.65 o
  -6   2   6      233.09      265.49     23.92 o
  -5   2   6     6659.57     7177.99    119.93 o
  -4   2   6     4857.76     4957.95     87.73 o
  -3   2   6        7.70       13.81      6.34 o
  -2   2   6      285.25      210.80     14.04 o
  -1   2   6     1373.49     1134.19     56.99 o
   0   2   6     4366.44     4388.44     68.43 o
   1   2   6     1925.92     1934.42     39.62 o
   2   2   6    14787.15    14993.08    138.90 o
   3   2   6     1385.73     1238.47     43.31 o
   4   2   6      662.82      622.30     39.47 o
   5   2   6     3068.69     3105.78    136.86 o
   6   2   6     1800.32     1883.64    113.95 o
   7   2   6      397.55      403.31     55.51 o
   8   2   6      248.80      257.83    154.33 o
   9   2   6     1392.07     1360.96     74.64 o
  10   2   6      519.15      550.77     79.11 o
 -11   3   6       60.30       44.70     24.95 o
 -10   3   6        1.02       19.74      5.96 o
  -9   3   6       21.99       10.85      5.78 o
  -8   3   6       83.66       76.49     16.38 o
  -7   3   6     1262.97     1227.06     40.32 o
  -6   3   6        3.14       18.87      5.40 o
  -5   3   6       36.81       29.16      9.52 o
  -4   3   6       51.61       34.65     10.34 o
  -3   3   6      230.61      255.76     13.90 o
  -2   3   6      100.55       90.65      8.03 o
  -1   3   6     1728.33     1858.61     40.60 o
   0   3   6     1352.55     1565.35     33.38 o
   1   3   6      266.75      278.05     15.20 o
   2   3   6      155.44      185.74     13.14 o
   3   3   6       75.73       94.89     15.26 o
   4   3   6       42.59       53.25     19.59 o
   5   3   6        0.69       -6.88     14.23 o
   6   3   6      117.24      151.38     32.83 o
   7   3   6      140.57      134.66     32.10 o
   8   3   6        5.35        3.27      8.92 o
   9   3   6       59.23       13.01     15.71 o
  10   3   6      127.19      127.75     37.01 o
 -11   4   6      977.35     1041.75    109.13 o
 -10   4   6      803.28      795.27     55.52 o
  -9   4   6       23.64       26.20     20.48 o
  -8   4   6      456.86      483.52     65.04 o
  -7   4   6     1233.30     1168.55     49.36 o
  -6   4   6      315.95      325.48     20.10 o
  -5   4   6     4775.13     5078.08    120.15 o
  -4   4   6     4037.63     4207.20    104.70 o
  -3   4   6      294.84      322.78     28.86 o
  -2   4   6        6.33        0.83      6.66 o
  -1   4   6     8533.38     8201.60    274.15 o
   0   4   6     3925.36     3833.93     77.58 o
   1   4   6       69.88       70.34      9.45 o
   2   4   6     4141.44     3900.01     70.46 o
   3   4   6     3847.68     3609.35     86.34 o
   4   4   6      198.02      218.87     20.60 o
   5   4   6     1000.22     1005.54     79.24 o
   6   4   6     3223.56     3189.79    149.09 o
   7   4   6       90.21      103.99     28.69 o
   8   4   6      362.58      349.09     41.23 o
   9   4   6      403.55      404.43     66.41 o
  10   4   6     1720.35     1729.06    144.03 o
 -11   5   6        0.08       24.64     25.10 o
 -10   5   6       14.66      -13.46     13.46 o
  -9   5   6      159.03      152.80     39.43 o
  -8   5   6      162.26      153.31     39.28 o
  -7   5   6       16.05        9.37      6.34 o
  -6   5   6       34.27       34.41     11.46 o
  -5   5   6      226.80      267.89     27.99 o
  -4   5   6      138.18      141.23     19.64 o
  -3   5   6       15.49       24.59      6.88 o
  -2   5   6     1155.25     1307.11     82.88 o
  -1   5   6      119.93      136.62     11.59 o
   0   5   6      112.33      102.17      9.48 o
   1   5   6       61.49       63.91      9.09 o
   2   5   6      474.58      514.89     26.20 o
   3   5   6        0.90        0.69      4.15 o
   4   5   6      169.33      141.57     16.36 o
   5   5   6        1.53        0.79      7.06 o
   6   5   6       13.89        4.06     11.14 o
   7   5   6      333.59      287.99     43.36 o
   8   5   6      337.43      353.58     40.99 o
   9   5   6      115.67       69.21     21.64 o
 -10   6   6      254.33      240.03     51.47 o
  -9   6   6        3.41       -0.82     14.52 o
  -8   6   6     1586.27     1775.10    131.15 o
  -7   6   6      818.45      758.43    156.01 o
  -6   6   6      437.69      393.83     35.35 o
  -5   6   6     3735.17     3769.72    119.17 o
  -4   6   6     2329.24     2297.43     77.54 o
  -3   6   6      850.07      976.47     80.78 o
  -2   6   6      677.66      735.66     46.49 o
  -1   6   6     2228.91     1935.32    214.06 o
   0   6   6     1890.28     1823.33     46.26 o
   1   6   6     1355.75     1338.66     37.46 o
   2   6   6     3394.96     3271.81     67.40 o
   3   6   6     2893.49     2825.50     63.11 o
   4   6   6        1.58        4.94      5.32 o
   5   6   6      955.55      871.22     41.11 o
   6   6   6     1815.86     1846.53    116.72 o
   7   6   6      188.65      174.62     37.95 o
   8   6   6      111.05      103.41     23.65 o
   9   6   6      385.81      358.69     52.72 o
 -10   7   6        0.42       -7.22     16.22 o
  -9   7   6      259.10      295.75     57.21 o
  -8   7   6       86.55      121.16     34.10 o
  -7   7   6        4.76       -2.67     10.45 o
  -6   7   6      130.68      105.87     18.59 o
  -5   7   6      194.58      195.72     24.46 o
  -4   7   6      516.19      501.82     37.39 o
  -3   7   6      317.61      365.80     50.46 o
  -2   7   6        4.51       -0.39     11.92 o
  -1   7   6        3.38        2.05      2.17 o
   0   7   6       10.13        9.61      3.78 o
   1   7   6      126.23      146.06     11.78 o
   2   7   6       71.98       75.46     10.26 o
   3   7   6       65.55       71.47     10.13 o
   4   7   6       23.57       20.14      6.76 o
   5   7   6       66.34       44.78      8.86 o
   6   7   6        5.88       21.68     15.55 o
   7   7   6       20.13       13.27     11.26 o
   8   7   6      276.58      248.03     35.58 o
   9   7   6       18.29       51.68     17.90 o
  -9   8   6       47.54       48.82     29.55 o
  -8   8   6      987.23     1067.16    107.15 o
  -7   8   6      659.41      703.93     84.75 o
  -6   8   6       43.05       46.02     18.45 o
  -5   8   6     1785.14     1662.49    101.92 o
  -4   8   6     2210.32     2255.19    140.78 o
  -3   8   6      964.34      845.50     77.29 o
  -2   8   6      125.97      130.55     27.76 o
  -1   8   6     2154.87     2461.34    102.88 o
   0   8   6      950.60      928.45     42.34 o
   1   8   6      322.13      312.41     21.47 o
   2   8   6     4961.56     4931.53     87.10 o
   3   8   6     2457.06     2293.35     69.38 o
   4   8   6      421.50      324.61     62.87 o
   5   8   6     1058.76      985.21     83.50 o
   6   8   6      954.98     1047.00     90.14 o
   7   8   6      385.66      419.17     44.88 o
   8   8   6       44.29       56.30     17.11 o
  -9   9   6        4.40       -2.72      9.16 o
  -8   9   6       36.79       68.82     26.99 o
  -7   9   6       18.62       39.58     23.96 o
  -6   9   6      234.28      253.27     50.07 o
  -5   9   6      437.20      458.71     63.34 o
  -4   9   6        1.30       -1.17     12.32 o
  -3   9   6       29.74       61.10     22.91 o
  -2   9   6       15.88       32.26     17.58 o
  -1   9   6       99.47      100.48     22.67 o
   0   9   6      256.42      258.13     18.78 o
   1   9   6      384.55      420.21     25.58 o
   2   9   6      414.37      432.99     28.94 o
   3   9   6      181.24      170.23     19.40 o
   4   9   6       85.97       85.48     24.98 o
   5   9   6        5.35        2.99     10.47 o
   6   9   6        5.05        1.89     10.68 o
   7   9   6       21.72       18.53      6.54 o
   8   9   6      100.91      102.65     23.70 o
  -8  10   6      180.35      211.71     51.98 o
  -7  10   6      877.77      901.83     98.52 o
  -6  10   6       64.60       82.47     30.13 o
  -5  10   6      818.29      759.14     81.24 o
  -4  10   6     1885.95     1881.28    126.07 o
  -3  10   6      429.49      385.46     52.79 o
  -2  10   6        6.46       12.36      9.55 o
  -1  10   6      842.89      787.02    147.81 o
   0  10   6     1338.83     1560.54     57.67 o
   1  10   6       17.26       14.42      4.91 o
   2  10   6      820.39      820.56     78.36 o
   3  10   6      700.86      713.23     74.03 o
   4  10   6        9.45        0.53      8.83 o
   5  10   6      351.69      411.71     56.29 o
   6  10   6      294.36      277.68     36.74 o
   7  10   6       95.37       88.31     18.73 o
  -8  11   6        3.91       43.53     23.67 o
  -7  11   6       27.57       30.55     18.30 o
  -6  11   6      177.26      193.58     43.06 o
  -5  11   6      477.65      504.59     69.01 o
  -4  11   6       12.17       33.39     11.45 o
  -3  11   6        1.29       14.34      8.57 o
  -2  11   6        2.20       -0.29      8.29 o
  -1  11   6       27.56       27.75     16.50 o
   0  11   6      175.72      185.75     25.41 o
   1  11   6      118.35      133.73     20.06 o
   2  11   6      126.90      140.82     33.07 o
   3  11   6       80.75      119.88     31.79 o
   4  11   6      134.86      132.97     32.90 o
   5  11   6       11.75       10.95      8.07 o
   6  11   6        4.59       10.51      8.13 o
  -7  12   6      122.67      149.75     44.46 o
  -6  12   6        0.82        8.47     13.46 o
  -5  12   6     1276.22     1202.18    109.06 o
  -4  12   6      418.40      439.63     64.25 o
  -3  12   6        3.90        8.16     11.86 o
  -2  12   6      341.96      402.83     56.96 o
  -1  12   6      704.12      821.11     79.82 o
   0  12   6      621.57      669.27     49.40 o
   1  12   6       61.57       77.03     16.47 o
   2  12   6     1539.47     1608.59    116.73 o
   3  12   6      764.52      801.52     82.70 o
   4  12   6       54.40       29.18     17.39 o
   5  12   6      343.08      371.02     42.13 o
  -6  13   6       46.65       52.80     23.31 o
  -5  13   6       55.86       39.57     23.67 o
  -4  13   6       92.76       84.06     27.55 o
  -3  13   6      459.69      446.85     64.62 o
  -2  13   6      212.33      254.23     48.01 o
  -1  13   6       24.31       19.44     10.09 o
   0  13   6      287.06      290.15     33.35 o
   1  13   6      425.27      468.65     65.92 o
   2  13   6       99.41      126.58     24.88 o
   3  13   6        2.67       -6.69      7.06 o
   4  13   6       66.23       45.73     15.80 o
  -4  14   6      642.90      777.08     88.05 o
  -3  14   6       25.29       38.02     20.41 o
  -2  14   6       18.66       23.21     18.94 o
  -1  14   6      354.62      367.13    108.12 o
   0  14   6      471.83      470.12     47.12 o
   1  14   6       21.56       12.91     10.45 o
   2  14   6      651.90      657.23     70.85 o
   3  14   6      601.91      574.88     54.48 o
 -11   1   7      553.64      562.33     52.23 o
 -10   1   7      253.49      277.83     35.49 o
  -9   1   7        1.85       11.80      7.47 o
  -8   1   7     1154.26     1122.14     64.27 o
  -7   1   7     2270.17     2363.70     88.48 o
  -6   1   7      232.65      240.28     27.69 o
  -5   1   7     1518.70     1568.26     55.67 o
  -4   1   7     3190.01     3265.15     77.91 o
  -3   1   7     2224.29     2193.56     73.60 o
  -2   1   7       25.60       18.01      6.37 o
  -1   1   7     1166.23      979.14     39.07 o
   0   1   7     3476.59     3200.60     60.07 o
   1   1   7      266.03      319.39     17.87 o
   2   1   7     1704.54     1559.26     41.82 o
   3   1   7     6930.27     7065.14    108.00 o
   4   1   7      705.06      735.80     45.42 o
   5   1   7     2628.82     2729.93     97.79 o
   6   1   7       25.70       18.22     14.96 o
   7   1   7     1727.57     1650.87    114.07 o
   9   1   7     1768.42     1823.20     89.13 o
  10   1   7      428.80      359.38     61.63 o
 -11   2   7       13.38        6.57     25.96 o
 -10   2   7        8.61        2.09      5.41 o
  -9   2   7      230.65      220.09     30.83 o
  -8   2   7       63.83       77.11     18.71 o
  -7   2   7      149.57      135.99     22.15 o
  -6   2   7      269.80      261.05     28.35 o
  -5   2   7      532.71      564.91     33.01 o
  -4   2   7      214.50      219.34     25.38 o
  -3   2   7      369.08      395.56     21.59 o
  -2   2   7      651.44      717.12     28.28 o
  -1   2   7      138.86      181.61     16.75 o
   0   2   7      141.51      159.44     13.17 o
   1   2   7       67.99       72.48      9.17 o
   2   2   7      257.89      274.15     17.66 o
   3   2   7       12.60       17.25      6.56 o
   4   2   7      145.85      129.48     21.98 o
   5   2   7       72.31       55.29     20.36 o
   6   2   7     1047.89      992.17     86.50 o
   7   2   7      685.42      641.06     72.93 o
   8   2   7      569.54      578.14     73.23 o
   9   2   7        6.95        1.36     12.63 o
 -11   3   7      564.74      501.59     79.72 o
 -10   3   7     1116.57     1201.25     72.26 o
  -9   3   7      172.44      188.97     28.31 o
  -8   3   7      678.17      663.64     67.28 o
  -7   3   7     2492.83     2505.00     65.26 o
  -6   3   7       45.42       38.16     10.45 o
  -5   3   7     1107.00     1143.27     59.43 o
  -4   3   7     3383.39     3582.25    100.02 o
  -3   3   7     1194.77     1084.38     31.66 o
  -2   3   7      122.49      159.53     12.33 o
  -1   3   7    12500.69    12762.18    116.69 o
   0   3   7     5957.11     5749.70     81.68 o
   1   3   7      297.02      277.56     18.54 o
   2   3   7     2815.15     2814.18     63.99 o
   3   3   7     7852.59     7700.19    137.66 o
   4   3   7      215.83      236.45     37.28 o
   5   3   7      419.70      446.99     55.37 o
   6   3   7     1755.54     1787.66    115.97 o
   7   3   7     1100.93     1149.81     97.54 o
   8   3   7      220.99      281.16     50.92 o
   9   3   7     1471.85     1548.80    128.11 o
 -11   4   7        9.61      -17.06     20.30 o
 -10   4   7       51.36       16.08     21.18 o
  -9   4   7       63.56       47.02     22.41 o
  -8   4   7       88.59       93.64     30.27 o
  -7   4   7       19.58       15.69     14.19 o
  -6   4   7       79.58       54.03     12.45 o
  -5   4   7       14.80        9.44      3.44 o
  -4   4   7      147.79      159.01     21.94 o
  -3   4   7        0.85       -0.05      5.43 o
  -2   4   7      916.35      968.37     35.54 o
  -1   4   7        0.13       -0.34      3.76 o
   0   4   7       21.30       12.54      3.60 o
   1   4   7      870.01      898.11     42.92 o
   2   4   7      143.89      102.04     15.37 o
   3   4   7      522.26      540.61     38.27 o
   4   4   7      539.93       79.81    259.68 o
   5   4   7     1507.00      302.29    713.83 o
   6   4   7        5.60       21.94     11.35 o
   7   4   7      566.30      654.07     74.31 o
   8   4   7       62.00       72.25     28.13 o
   9   4   7       16.12        7.44     12.64 o
 -10   5   7     1117.30     1316.40    123.44 o
  -9   5   7       91.27       58.78     24.54 o
  -8   5   7     2761.81     2851.40    166.57 o
  -7   5   7     3448.45     3818.52    185.38 o
  -6   5   7      236.09      220.65     13.08 o
  -5   5   7     1495.54     1582.95     72.72 o
  -4   5   7     2429.12     2520.39     86.69 o
  -3   5   7     4560.46     4582.08    112.94 o
  -2   5   7      936.48     1028.47     54.80 o
  -1   5   7     5089.17     4819.64    346.78 o
   0   5   7     4571.93     4548.60    121.84 o
   1   5   7      163.70      156.19     17.83 o
   2   5   7      407.43      396.39     30.85 o
   3   5   7     3186.10     2949.51     87.21 o
   4   5   7       22.80        9.76      4.74 o
   5   5   7        2.29       -0.60      9.26 o
   6   5   7     1350.44     1423.92    104.46 o
   7   5   7     1462.33     1415.46    109.40 o
   8   5   7       81.22       88.86     22.58 o
   9   5   7      220.04      179.37     39.46 o
 -10   6   7        4.93        9.78     13.88 o
  -9   6   7       75.16       68.10     26.77 o
  -8   6   7       19.94       15.42     19.32 o
  -7   6   7       48.61       75.12     26.58 o
  -6   6   7        8.02        6.09      4.98 o
  -5   6   7      154.39      130.74     21.56 o
  -4   6   7       43.32       41.35     11.14 o
  -3   6   7      415.22      404.71     34.15 o
  -2   6   7       28.00       26.84     14.43 o
  -1   6   7        2.35        2.77      1.54 o
   0   6   7      193.02      195.34     16.02 o
   1   6   7      294.80      334.26     26.62 o
   2   6   7       61.90       51.65     11.09 o
   3   6   7      253.94      250.77     24.53 o
   4   6   7      244.71      207.03     21.95 o
   5   6   7       31.52       21.16      6.17 o
   6   6   7        4.67       -7.19     12.58 o
   7   6   7      127.99      143.52     36.10 o
   8   6   7       14.81       16.37     11.35 o
   9   6   7       34.18       32.45     16.96 o
 -10   7   7      243.83      265.97     59.61 o
  -9   7   7      372.43      401.23     67.48 o
  -8   7   7     1111.82     1114.28    110.24 o
  -7   7   7     1376.86     1321.56    112.59 o
  -6   7   7        6.21        3.15     10.44 o
  -5   7   7      750.59      696.78     48.65 o
  -4   7   7      457.66      468.49     38.65 o
  -3   7   7     2858.78     2978.90    102.63 o
  -2   7   7       17.51       36.67     16.95 o
  -1   7   7     3422.18     3636.69    115.78 o
   0   7   7     2674.78     2574.81     58.42 o
   1   7   7        3.63       -1.66      3.72 o
   2   7   7     5809.63     5792.70    177.93 o
   3   7   7     1865.35     1798.90     66.08 o
   4   7   7     1712.82     1532.79    166.69 o
   5   7   7       61.15       36.44     16.32 o
   6   7   7     1277.36     1364.85    105.50 o
   7   7   7      816.95      840.66     86.18 o
   8   7   7        2.34      -11.17     11.17 o
  -9   8   7       65.17       63.03     23.78 o
  -8   8   7        0.68        2.97     10.52 o
  -7   8   7        1.70      -16.60     16.60 o
  -6   8   7        6.83        9.74     16.92 o
  -5   8   7      472.67      471.89     40.36 o
  -4   8   7       13.37       12.24      7.59 o
  -3   8   7      180.08      232.46     42.46 o
  -2   8   7        5.77       15.08     13.74 o
  -1   8   7       67.65       43.45     19.69 o
   0   8   7       39.33       32.91      6.31 o
   1   8   7      815.22      833.72     37.99 o
   2   8   7        3.65        1.85      2.36 o
   3   8   7       96.31       75.85     23.18 o
   4   8   7      195.10      229.02     40.32 o
   5   8   7      140.57      136.82     32.04 o
   6   8   7      167.86      113.73     31.50 o
   7   8   7      200.14      157.05     28.21 o
   8   8   7      121.77      104.12     25.38 o
  -9   9   7       13.16       27.82     21.59 o
  -8   9   7      594.08      590.08     83.89 o
  -7   9   7     1288.97     1229.86    115.30 o
  -6   9   7       91.94      369.17     61.44 o
  -5   9   7      168.56      213.59     43.84 o
  -4   9   7     1033.29     1148.58     97.82 o
  -3   9   7      729.55      721.18     77.25 o
  -2   9   7       53.99       49.75     20.62 o
  -1   9   7      428.86      373.03     55.11 o
   0   9   7     1164.53     1174.96     73.47 o
   1   9   7       75.91       65.38      9.61 o
   2   9   7      683.46      692.19     56.07 o
   3   9   7      899.97      853.25     79.92 o
   4   9   7       42.55       36.89     20.62 o
   5   9   7       37.47       64.37     24.32 o
   6   9   7      388.46      409.99     60.48 o
   7   9   7      562.96      490.07     52.01 o
  -8  10   7       21.01       25.04     12.45 o
  -7  10   7       48.06       77.26     28.92 o
  -6  10   7       91.23      129.15     35.42 o
  -5  10   7      822.14      852.53     90.79 o
  -4  10   7        0.16       22.86     20.51 o
  -3  10   7      199.87      188.12     39.02 o
  -2  10   7       50.38       60.16     21.18 o
  -1  10   7       52.08       64.43     19.91 o
   0  10   7      109.19      109.69     18.78 o
   1  10   7       29.08       23.09     17.85 o
   2  10   7      643.22      690.55     74.15 o
   3  10   7        1.05        7.95      8.42 o
   4  10   7      129.94      129.78     35.86 o
   5  10   7       19.10       34.09     14.79 o
   6  10   7       52.15       45.35     21.90 o
   7  10   7       20.91       20.57     13.53 o
  -7  11   7      536.69      578.15     83.26 o
  -6  11   7       28.49       34.85     20.89 o
  -5  11   7      268.78      249.55     51.24 o
  -4  11   7      961.52     1042.25     99.02 o
  -3  11   7      302.67      334.23     52.32 o
  -2  11   7       79.59       79.84     26.68 o
  -1  11   7     1084.91     1163.13     89.82 o
   0  11   7     1689.47     1872.37     82.99 o
   1  11   7       55.97       91.57     16.67 o
   2  11   7      931.49      914.50     88.87 o
   3  11   7     1093.95     1129.52     99.26 o
   4  11   7       18.54       17.13      6.79 o
   5  11   7      237.41      196.65     42.13 o
   6  11   7      499.57      567.15     54.92 o
  -6  12   7      222.98      155.73     41.94 o
  -5  12   7      608.61      505.46     74.34 o
  -4  12   7       56.15       80.84     27.86 o
  -3  12   7      218.04      225.65     49.35 o
  -2  12   7      407.67      474.43     63.75 o
  -1  12   7       96.65      101.70     27.13 o
   0  12   7       37.73       40.75     13.48 o
   1  12   7      501.52      517.81     42.66 o
   2  12   7      283.53      293.55     51.53 o
   3  12   7        7.31        6.29     12.28 o
   4  12   7        9.87       31.39     19.65 o
   5  12   7      165.07      168.12     38.97 o
  -5  13   7      444.73      514.84     76.21 o
  -4  13   7      656.90      626.11     81.96 o
  -3  13   7      105.27       85.23     31.88 o
  -2  13   7        5.93      -18.06     18.06 o
  -1  13   7      534.29      617.05     53.15 o
   0  13   7      730.17      742.49     54.67 o
   1  13   7       81.56       73.90     27.27 o
   2  13   7      430.78      449.45     66.82 o
   3  13   7     1026.10     1051.80    100.40 o
   4  13   7       76.85       62.41     15.53 o
  -3  14   7       17.52       11.17      7.84 o
  -2  14   7      176.26      146.11     34.92 o
  -1  14   7        0.69       -9.60     15.31 o
   0  14   7        0.53       12.66     17.56 o
   1  14   7      234.61      196.72     45.28 o
   2  14   7       38.58       27.96     13.77 o
 -11   0   8      503.23      578.99     75.10 o
 -10   0   8     1427.23     1414.65    112.66 o
  -9   0   8       41.70       33.96     16.49 o
  -8   0   8     2727.71     2680.83    143.75 o
  -7   0   8     5187.95     5278.87    191.93 o
  -6   0   8     2342.73     2315.48    123.06 o
  -5   0   8      463.02      501.37     56.70 o
  -4   0   8     3864.66     3942.45    149.63 o
  -3   0   8     8213.88     9196.40    239.46 o
  -2   0   8      381.62      419.93     38.54 o
  -1   0   8     6622.08     6351.29    151.78 o
   0   0   8     7620.99     7128.33    164.61 o
   1   0   8     2234.89     2273.74     97.97 o
   2   0   8     1253.82     1355.42     58.23 o
   3   0   8     5421.21     5671.69    173.32 o
   4   0   8     1781.09     1821.72    104.94 o
   5   0   8      806.85      792.27     72.86 o
   6   0   8      282.62      206.80     40.66 o
   9   0   8      109.12       31.94     15.97 o
 -11   1   8        4.81        1.85     11.65 o
 -10   1   8       66.31       70.91     20.22 o
  -9   1   8       22.58        8.46     23.50 o
  -8   1   8       70.05      156.09     47.74 o
  -7   1   8       18.48       41.57     14.95 o
  -6   1   8       75.71       72.49     19.44 o
  -5   1   8      459.78      457.33     37.51 o
  -4   1   8       83.17       89.34     24.29 o
  -3   1   8       77.61       80.14     11.31 o
  -2   1   8       13.86       16.54      5.60 o
  -1   1   8     1112.51     1091.23     43.81 o
   0   1   8       66.23       75.75      9.78 o
   1   1   8        3.23        4.11      2.74 o
   2   1   8       65.48       71.76      9.31 o
   3   1   8       53.14       45.23     11.49 o
   4   1   8       72.34       65.56     14.80 o
   5   1   8      183.06      174.17     24.93 o
   6   1   8       23.61       32.37     18.36 o
   7   1   8        0.20       10.32     14.63 o
   9   1   8      203.16      216.23     32.39 o
 -11   2   8      116.95       69.39     18.84 o
 -10   2   8      730.09      785.32     59.93 o
  -9   2   8        4.93       -7.69      7.69 o
  -8   2   8     1122.17     1072.94     65.09 o
  -7   2   8     1424.35     1397.35     70.74 o
  -6   2   8      812.55      815.72     52.28 o
  -5   2   8       88.91       39.21     18.04 o
  -4   2   8      627.70      637.22     45.55 o
  -3   2   8     2958.51     2919.77    123.19 o
  -2   2   8      111.19      142.99     13.82 o
  -1   2   8     6581.01     6403.33    105.63 o
   0   2   8     4298.26     4071.23     71.65 o
   1   2   8     5478.18     5428.27     87.59 o
   2   2   8      278.40      290.65     22.44 o
   3   2   8     3392.58     3579.66     98.30 o
   4   2   8      300.63      361.62     34.10 o
   5   2   8      152.02      168.37     36.24 o
   6   2   8     2101.15     2183.50    130.24 o
   7   2   8     1815.05     1996.87    132.06 o
   8   2   8      349.50      315.06     53.66 o
   9   2   8      424.42      372.47     65.72 o
 -10   3   8      174.64      148.42     32.28 o
  -9   3   8       99.85       82.43     18.93 o
  -8   3   8       55.62       37.24     24.09 o
  -7   3   8       36.07       38.26     14.37 o
  -6   3   8        0.91        1.27     10.74 o
  -5   3   8       37.44       52.39     20.53 o
  -4   3   8       64.79       69.13      9.15 o
  -3   3   8     1617.54     1614.77     41.51 o
  -2   3   8      721.24      714.00     26.37 o
  -1   3   8        9.70       10.69      5.20 o
   0   3   8       27.51       26.47      5.37 o
   1   3   8       26.23       21.97      5.97 o
   2   3   8       58.85       61.51      9.72 o
   3   3   8      348.88      354.97     31.09 o
   4   3   8      608.15      551.93     60.10 o
   5   3   8      479.96      500.56     60.02 o
   6   3   8      162.89      138.37     32.83 o
   7   3   8        3.66        3.29     13.69 o
   8   3   8       16.67        4.50      9.79 o
   9   3   8       81.39       56.92     25.20 o
 -10   4   8     1128.32     1230.69    121.98 o
  -9   4   8      484.05      465.57     73.46 o
  -8   4   8      762.31      802.42     91.41 o
  -7   4   8     2525.79     2721.36    159.16 o
  -6   4   8     1881.38     1864.07    180.69 o
  -5   4   8      370.39      302.36     15.93 o
  -4   4   8      307.38      220.33     30.13 o
  -3   4   8     1880.42     1808.37     59.00 o
  -2   4   8       89.32       77.58      8.82 o
  -1   4   8     3256.10     3299.20     56.88 o
   0   4   8     8152.19     7910.38    153.91 o
   1   4   8     2567.20     2539.95     79.84 o
   2   4   8       82.49       75.60     14.77 o
   3   4   8     1325.92     1333.55     91.85 o
   4   4   8       30.12       31.53     14.38 o
   5   4   8      299.15      311.65     48.79 o
   6   4   8     1364.28     1264.18    101.22 o
   7   4   8     1853.94     1954.68    133.03 o
   8   4   8       37.73       26.93     18.08 o
   9   4   8      115.42       96.51     23.54 o
 -10   5   8       70.45       60.49     28.11 o
  -9   5   8       38.33       51.73     24.68 o
  -8   5   8      195.98      276.85     55.01 o
  -7   5   8      114.86       77.10     27.37 o
  -6   5   8      276.41      249.72     49.03 o
  -5   5   8        4.88      -17.73     17.73 o
  -4   5   8        5.93        2.45     13.52 o
  -3   5   8      473.30      476.93     57.28 o
  -2   5   8       99.27       87.81     23.79 o
  -1   5   8     1127.25     1091.00     33.73 o
   0   5   8       15.05       15.99      6.02 o
   1   5   8     1194.22     1202.70     52.50 o
   2   5   8      299.08      298.62     28.25 o
   3   5   8      129.74       72.14     21.98 o
   4   5   8       13.21       11.47     12.96 o
   5   5   8       43.29       55.44     21.96 o
   6   5   8       46.97       24.88     11.54 o
   7   5   8        4.04       19.11     13.89 o
   8   5   8      148.82      158.14     39.85 o
 -10   6   8      383.33      417.68     72.93 o
  -9   6   8      147.52      113.90     37.25 o
  -8   6   8      575.71      551.17     77.92 o
  -7   6   8     2716.03     2809.48    167.54 o
  -6   6   8      653.13      742.97     84.99 o
  -5   6   8       29.30       -9.31     12.55 o
  -4   6   8       35.39       84.22     25.08 o
  -3   6   8     1801.83     2002.44    119.42 o
  -2   6   8      270.15      312.16     45.13 o
  -1   6   8     1214.47     1108.76     87.51 o
   0   6   8     4473.55     4563.93     93.62 o
   1   6   8     2985.32     2937.55     83.49 o
   2   6   8     1947.52     2021.87     73.84 o
   3   6   8       33.54       54.89     21.42 o
   4   6   8      690.22      464.67    284.77 o
   5   6   8      274.12      292.13     48.58 o
   6   6   8      711.73      693.42     76.93 o
   7   6   8     1631.14     1774.89    130.63 o
   8   6   8       89.53       97.27     28.86 o
  -9   7   8       11.81        1.24     12.29 o
  -8   7   8      118.28      113.54     35.67 o
  -7   7   8        5.05       16.77     15.73 o
  -6   7   8       73.07      132.87     38.44 o
  -5   7   8      273.37      310.78     53.10 o
  -4   7   8        8.20       49.34     22.26 o
  -3   7   8      307.08      377.38     52.79 o
  -2   7   8      344.92      301.24     47.28 o
  -1   7   8      519.27      466.66     73.80 o
   0   7   8        0.35       -2.54      3.24 o
   1   7   8      211.47      179.68     20.36 o
   2   7   8       12.81        9.22      4.12 o
   3   7   8      400.13      367.08     51.47 o
   4   7   8      304.21      280.03     46.96 o
   5   7   8      306.21      350.81     53.47 o
   6   7   8       44.51       63.31     25.52 o
   7   7   8        3.29       -9.13     20.45 o
   8   7   8      179.91      222.09     39.81 o
  -9   8   8      114.73      107.17     34.83 o
  -8   8   8      841.34      815.75     98.62 o
  -7   8   8     2472.55     2531.56    165.12 o
  -6   8   8      291.05      298.58     55.37 o
  -5   8   8       21.12       10.28     14.19 o
  -4   8   8      518.32      622.26     76.18 o
  -3   8   8     1321.39     1429.57    105.61 o
  -2   8   8        3.99       23.17     13.74 o
  -1   8   8     1194.86      955.98    173.68 o
   0   8   8     4758.72     4612.16    209.09 o
   1   8   8      285.52      278.92     21.69 o
   2   8   8     2029.61     1974.13    135.15 o
   3   8   8      646.43      696.76     73.81 o
   4   8   8      580.14      663.86     73.81 o
   5   8   8        9.91        1.07     11.52 o
   6   8   8      854.50      895.02     90.69 o
   7   8   8     1308.94     1313.23    114.63 o
  -8   9   8       12.51       11.96     22.33 o
  -7   9   8        0.58       14.94     10.85 o
  -6   9   8       47.80       27.66     17.23 o
  -5   9   8      942.61     1025.66    101.97 o
  -4   9   8        2.39       -9.89      9.89 o
  -3   9   8        2.37      -10.78     10.78 o
  -2   9   8        8.82        9.48     10.00 o
  -1   9   8      131.48      146.12     23.66 o
   0   9   8      845.88      770.79     59.26 o
   1   9   8      141.00      134.51     22.07 o
   2   9   8      329.60      338.27     52.52 o
   3   9   8       53.89       48.34     19.08 o
   4   9   8     1017.92     1055.14     95.28 o
   5   9   8      361.62      310.14     52.15 o
   6   9   8       33.95       36.54     20.16 o
   7   9   8        6.97       25.08     10.69 o
  -8  10   8      817.58      852.30    101.99 o
  -7  10   8     1520.15     1640.44    140.66 o
  -6  10   8      520.15      538.84     75.78 o
  -5  10   8       13.51        3.02     13.66 o
  -4  10   8      799.55      817.42     90.40 o
  -3  10   8      942.91      946.93     90.59 o
  -2  10   8       24.19       10.10     12.18 o
  -1  10   8     1110.30     1056.76     65.24 o
   0  10   8     3949.59     4203.63    125.98 o
   1  10   8      236.13      211.81     41.52 o
   2  10   8       12.17       -7.37     11.30 o
   3  10   8     1420.81     1448.10    111.92 o
   4  10   8      229.82      236.15     46.47 o
   5  10   8        2.43       12.05      7.89 o
   6  10   8      535.70      565.89     75.13 o
  -7  11   8      264.04      264.77     57.17 o
  -6  11   8       41.70       45.95     25.35 o
  -5  11   8      291.79      281.94     56.39 o
  -4  11   8      210.44      244.27     49.26 o
  -3  11   8        7.60       40.06     15.51 o
  -2  11   8      125.18      174.91     40.17 o
  -1  11   8      443.64      474.16     45.79 o
   0  11   8       25.06       30.16     13.26 o
   1  11   8      115.59      102.98     29.52 o
   2  11   8       42.77       33.22     21.89 o
   3  11   8      656.35      657.31     78.81 o
   4  11   8      278.63      285.15     51.85 o
   5  11   8        7.81        1.88     14.46 o
  -6  12   8      252.51      185.12     45.11 o
  -5  12   8       10.04       35.80     23.41 o
  -4  12   8      528.84      584.45     80.33 o
  -3  12   8       48.41       73.88     28.16 o
  -2  12   8      123.61      125.73     34.38 o
  -1  12   8     2087.61     2194.31     98.20 o
   0  12   8      678.89      840.11     58.79 o
   1  12   8      534.35      581.81     75.92 o
   2  12   8       22.98       12.90     11.04 o
   3  12   8      598.03      717.36     84.20 o
   4  12   8      128.30      124.98     36.47 o
  -4  13   8        4.45       40.06     21.47 o
  -3  13   8        7.97        6.99     12.39 o
  -2  13   8      139.87      127.88     34.42 o
  -1  13   8        4.93        9.37      8.07 o
   0  13   8       51.59       19.59     17.86 o
   1  13   8       50.88       71.34     31.59 o
   2  13   8        1.74       -6.08     11.61 o
   3  13   8        2.28       -3.10     11.64 o
  -1  14   8      116.23       78.14     35.56 o
   0  14   8      541.80      527.27     76.26 o
 -10   1   9     1979.15     1968.63     97.11 o
  -9   1   9      328.24      323.46     39.29 o
  -8   1   9      213.53      195.61     29.56 o
  -7   1   9     1221.49     1363.04     72.32 o
  -6   1   9     1957.13     1904.20     82.44 o
  -5   1   9     1538.22     1509.00    103.70 o
  -4   1   9      368.77      355.92     47.36 o
  -3   1   9     6725.16     6481.52    150.72 o
  -2   1   9     2422.38     2395.92     68.66 o
  -1   1   9      803.57      770.44     39.23 o
   0   1   9     6495.18     6255.16    138.51 o
   1   1   9     2034.10     2033.51     57.59 o
   2   1   9      213.83      201.18     22.43 o
   3   1   9      108.94      152.08     20.55 o
   4   1   9     4697.05     4974.37    127.48 o
   5   1   9      732.91      726.30     52.26 o
   6   1   9      883.24      798.37     57.23 o
   7   1   9     1548.20     1471.97    116.33 o
 -10   2   9       22.52       23.35     24.67 o
  -9   2   9       67.22       68.78     17.97 o
  -8   2   9        2.09       -4.82      8.06 o
  -7   2   9       95.72       53.81     15.81 o
  -6   2   9      320.90      291.40     48.48 o
  -5   2   9      260.61      241.28     43.83 o
  -4   2   9        0.45       -2.28      7.81 o
  -3   2   9       98.58       81.38     12.64 o
  -2   2   9      578.53      549.32     31.95 o
  -1   2   9       71.19       54.64     10.66 o
   0   2   9       17.43       11.73      4.17 o
   1   2   9       14.78        7.14      3.63 o
   2   2   9       71.32       66.69     11.02 o
   3   2   9      428.96      448.67     36.99 o
   4   2   9       94.78      121.74     49.90 o
   5   2   9        1.65        9.29     14.50 o
   6   2   9        6.31       15.40     14.08 o
   7   2   9       33.88       30.02     15.81 o
   8   2   9       30.95       12.79      8.04 o
 -10   3   9      861.48      852.02     97.92 o
  -9   3   9      846.69      940.32     99.46 o
  -8   3   9      368.00      414.40     62.95 o
  -7   3   9      425.93      448.52     64.81 o
  -6   3   9     1622.69     1680.67    117.17 o
  -5   3   9      460.47      445.39     28.79 o
  -4   3   9     1118.28     1162.09     70.36 o
  -3   3   9     1539.00     1515.13     67.11 o
  -2   3   9      864.29      829.92     33.24 o
  -1   3   9     2010.69     1978.02     61.06 o
   0   3   9     6669.56     6690.12     85.80 o
   1   3   9     1016.18      942.70     33.56 o
   2   3   9        0.05        7.06      3.75 o
   3   3   9      393.99      441.20     28.55 o
   4   3   9      488.04      511.06     61.24 o
   5   3   9      120.30      141.98     33.30 o
   6   3   9     2084.16     2085.72    135.35 o
   7   3   9     1905.67     1844.87    132.55 o
   8   3   9      362.07      334.00     58.73 o
 -10   4   9       44.60       15.39      9.86 o
  -9   4   9      103.08       62.98     25.49 o
  -8   4   9       91.72       98.69     33.96 o
  -7   4   9      140.94      173.16     41.73 o
  -6   4   9        0.82        2.32      1.72 o
  -5   4   9       12.80       16.46      4.41 o
  -4   4   9      398.92      375.16     19.43 o
  -3   4   9       68.66       58.81     10.62 o
  -2   4   9        1.35       -1.27      4.53 o
  -1   4   9       47.30       45.36      9.11 o
   0   4   9       10.31        7.29      3.32 o
   1   4   9      473.19      479.82     23.66 o
   2   4   9      183.46      166.27     17.68 o
   3   4   9      249.64      258.18     27.37 o
   4   4   9      291.28      299.87     30.30 o
   5   4   9        2.89        7.57      8.78 o
   6   4   9       31.59       37.96     19.05 o
   7   4   9        0.69      -13.98     16.65 o
   8   4   9       37.87       33.44     15.78 o
 -10   5   9      624.89      628.71     87.63 o
  -9   5   9      212.84      251.04     54.47 o
  -8   5   9       33.18       25.86     17.19 o
  -7   5   9      997.08     1009.93     99.36 o
  -6   5   9      772.56      727.35     80.67 o
  -5   5   9      189.46      199.74     40.97 o
  -4   5   9     1272.18     1391.78    103.33 o
  -3   5   9     1024.54     1061.76     86.23 o
  -2   5   9      148.74      122.71     30.50 o
  -1   5   9      158.16      143.53     22.93 o
   0   5   9     9840.18     9183.60    419.92 o
   1   5   9     2049.71     1910.36     91.38 o
   2   5   9       29.61       16.88      6.74 o
   3   5   9       92.85       88.22     34.23 o
   4   5   9     1474.61     1380.44     75.30 o
   5   5   9      111.19      136.12     33.47 o
   6   5   9      274.94      303.30     50.85 o
   7   5   9     1638.52     1752.72    131.73 o
   8   5   9      534.42      529.64     76.36 o
  -9   6   9       13.88       51.38     27.21 o
  -8   6   9      137.68      153.42     43.24 o
  -7   6   9      429.28      412.83     66.13 o
  -6   6   9      166.09      176.50     42.35 o
  -5   6   9        2.20        1.38      8.38 o
  -4   6   9      513.57      532.03     66.02 o
  -3   6   9       85.08       69.26     23.25 o
  -2   6   9      374.23      317.17     48.22 o
  -1   6   9      304.41      342.32     34.52 o
   0   6   9     1971.10     1820.68    143.54 o
   1   6   9        0.92       -3.36      5.01 o
   2   6   9       50.17       54.22      9.88 o
   3   6   9      667.51      602.81     68.95 o
   4   6   9        0.21       -6.39     11.02 o
   5   6   9        1.81       11.86     15.85 o
   6   6   9       14.75       -4.92     13.92 o
   7   6   9      145.48      144.32     38.68 o
   8   6   9      136.93      151.31     43.12 o
  -9   7   9      161.60      144.41     45.17 o
  -8   7   9        5.92        2.03      7.99 o
  -7   7   9     1347.18     1383.04    122.77 o
  -6   7   9     1470.51     1607.41    126.75 o
  -5   7   9      180.60      158.15     38.06 o
  -4   7   9      957.86     1021.18     93.45 o
  -3   7   9     1205.75     1212.98     95.76 o
  -2   7   9      564.50      493.01     61.39 o
  -1   7   9       15.65       15.35      6.51 o
   0   7   9     3400.59     3157.06    292.93 o
   1   7   9     1047.83      955.58     49.96 o
   2   7   9      892.00      891.38     53.16 o
   3   7   9      276.27      287.97     47.82 o
   4   7   9      697.70      665.19     75.11 o
   5   7   9       68.46      120.16     32.74 o
   6   7   9      648.70      667.64     80.19 o
   7   7   9     1097.97     1099.97    105.20 o
  -8   8   9      159.50      183.38     51.96 o
  -7   8   9       91.14      116.78     39.07 o
  -6   8   9       32.32       43.98     22.20 o
  -5   8   9       75.32       75.66     30.28 o
  -4   8   9       37.83       31.02     18.76 o
  -3   8   9      286.44      251.60     46.37 o
  -2   8   9      587.71      568.18     64.48 o
  -1   8   9       78.45       86.95     13.22 o
   0   8   9      570.05      529.00     29.16 o
   1   8   9      813.69      735.46     54.04 o
   2   8   9     1592.66     1672.45    117.22 o
   3   8   9       18.93      -17.19     18.62 o
   4   8   9       10.02        4.03     11.29 o
   5   8   9       91.93       79.48     28.67 o
   6   8   9      211.58      234.56     47.20 o
   7   8   9        3.51        7.89     16.59 o
  -8   9   9       11.96       -3.03     15.68 o
  -7   9   9      493.57      514.20     80.05 o
  -6   9   9     1254.95     1341.85    122.98 o
  -5   9   9      243.57      231.15     52.40 o
  -4   9   9       78.20       72.55     25.89 o
  -3   9   9     1976.53     1989.02    129.46 o
  -2   9   9      523.23      498.26     61.77 o
  -1   9   9        2.18       14.29      9.74 o
   0   9   9     3282.50     3517.51    114.71 o
   1   9   9     1595.33     1677.78    120.81 o
   2   9   9       38.34       29.59     16.47 o
   3   9   9      189.24      242.71     47.01 o
   4   9   9     1595.79     1713.09    126.00 o
   5   9   9      382.19      336.19     55.70 o
   6   9   9       20.48       14.44     15.39 o
  -7  10   9       10.06       49.36     21.82 o
  -6  10   9       17.72       15.79     22.66 o
  -5  10   9       62.55       36.12     19.36 o
  -4  10   9      260.65      274.12     48.46 o
  -3  10   9      367.44      335.12     55.14 o
  -2  10   9      436.77      462.88     63.04 o
  -1  10   9       19.35       20.77     12.10 o
   0  10   9       52.85       47.38     12.85 o
   1  10   9      330.87      339.20     54.70 o
   2  10   9      159.54      170.09     39.60 o
   3  10   9      253.93      186.58     41.09 o
   4  10   9      383.03      400.49     64.57 o
   5  10   9       22.96       23.07     17.55 o
  -6  11   9      626.26      663.89     91.33 o
  -5  11   9       95.35       96.38     33.36 o
  -4  11   9      303.72      320.37     57.57 o
  -3  11   9      695.24      828.76     87.75 o
  -2  11   9     1016.02     1015.09     91.27 o
  -1  11   9     1777.74     1946.33     93.71 o
   0  11   9      558.10      550.75     47.76 o
   1  11   9      852.55      808.38     88.76 o
   2  11   9      306.06      306.18     56.80 o
   3  11   9      434.17      447.09     66.30 o
   4  11   9       12.72        2.38     13.67 o
  -5  12   9        1.06       -2.55     15.38 o
  -4  12   9       18.93       -7.87     14.27 o
  -3  12   9        1.25      -17.80     17.80 o
  -2  12   9      625.94      643.13     74.25 o
  -1  12   9        1.88       12.27     13.26 o
   0  12   9        7.33       10.42     11.26 o
   1  12   9        7.09       -7.64      9.87 o
   2  12   9       65.21      122.72     37.54 o
   3  12   9       25.08       29.69     12.12 o
  -3  13   9      580.32      663.62     81.55 o
  -2  13   9      176.73      209.18     49.93 o
  -1  13   9      824.37      878.78     66.81 o
   0  13   9      305.35      325.42     61.43 o
   1  13   9      109.40      118.69     39.36 o
 -10   0  10     1121.15     1008.66    102.38 o
  -9   0  10      174.54       96.06     32.50 o
  -8   0  10      191.80      176.64     42.31 o
  -7   0  10      825.65      852.59     84.54 o
  -6   0  10      833.93      906.32     83.25 o
  -5   0  10      262.36      265.38     44.40 o
  -3   0  10    10937.82    10910.43    221.95 o
  -2   0  10     4163.51     4218.57    136.58 o
  -1   0  10       25.25       15.79      9.52 o
   0   0  10      881.82      872.64     66.04 o
   1   0  10      159.59      185.94     31.62 o
   2   0  10       50.24       43.67     17.77 o
   3   0  10       19.97       11.48      5.00 o
   4   0  10     3156.84     3210.87    151.88 o
   5   0  10     2171.59     2171.78    131.38 o
   6   0  10       14.56       29.93     16.21 o
   7   0  10      252.78      229.43     45.16 o
 -10   1  10       11.37       11.67      5.91 o
  -9   1  10      131.74       85.40     20.77 o
  -8   1  10        8.74        3.77     13.51 o
  -7   1  10        0.03        4.01      5.88 o
  -6   1  10       73.45       34.93     18.80 o
  -5   1  10      506.96      460.11     59.57 o
  -4   1  10      271.80      237.48     24.41 o
  -3   1  10      145.33      161.21     18.84 o
  -2   1  10       65.64       62.60     12.74 o
  -1   1  10        8.06       -0.34      6.15 o
   0   1  10        9.75       13.68      6.36 o
   1   1  10       56.79       49.50     12.31 o
   2   1  10       68.72       66.28     13.26 o
   3   1  10       52.45       40.61     11.67 o
   4   1  10       59.58       43.53     11.93 o
   5   1  10        8.59        7.46      8.04 o
   6   1  10       55.12       51.94     18.61 o
   7   1  10      165.62      140.20     36.13 o
 -10   2  10      789.46      756.67    104.10 o
  -9   2  10     1329.79     1426.20    121.83 o
  -8   2  10      381.45      281.44     55.98 o
  -7   2  10      106.60      139.38     36.11 o
  -6   2  10     1204.53     1246.68    102.63 o
  -5   2  10      800.51      906.31     47.82 o
  -4   2  10        6.45        9.04     10.08 o
  -3   2  10     2324.34     2186.81     81.11 o
  -2   2  10     8305.67     8317.00    232.05 o
  -1   2  10      349.08      319.86     26.49 o
   0   2  10      564.31      511.58     35.42 o
   1   2  10      258.41      249.84     21.03 o
   2   2  10      232.87      236.75     26.06 o
   3   2  10     1217.74     1233.48     62.87 o
   4   2  10     2681.92     2776.03     99.33 o
   5   2  10     1691.91     1616.97     79.54 o
   6   2  10      150.35      119.83     34.42 o
   7   2  10     1669.73     1756.03    133.09 o
   8   2  10      274.77      278.27     53.42 o
 -10   3  10       10.15       29.42     24.02 o
  -9   3  10       47.26       70.77     31.84 o
  -8   3  10        8.04       17.02      7.31 o
  -7   3  10        4.42       13.39     16.00 o
  -6   3  10      654.65      577.77     72.60 o
  -5   3  10      983.46      950.47     43.10 o
  -4   3  10      159.32      134.71     15.67 o
  -3   3  10      266.27      258.10     22.24 o
  -2   3  10      477.20      482.25     60.49 o
  -1   3  10      533.27      516.79     33.20 o
   0   3  10      170.58      156.86     15.15 o
   1   3  10       15.00       11.03      4.90 o
   2   3  10      759.36      776.37     68.82 o
   3   3  10      162.36      161.99     23.89 o
   4   3  10      193.82      201.42     26.37 o
   5   3  10       11.13       -6.58      9.08 o
   6   3  10      119.80      107.02     29.56 o
   7   3  10       25.56       19.44     20.05 o
   8   3  10        3.08        3.28     14.50 o
 -10   4  10      858.17      967.13    109.61 o
  -9   4  10     1092.38     1187.83    117.36 o
  -8   4  10       73.70       74.42     30.23 o
  -7   4  10      141.39      194.73     45.93 o
  -6   4  10     1560.14     1319.70    159.05 o
  -5   4  10      410.74      416.20     53.27 o
  -4   4  10     1763.31     1673.31     49.18 o
  -3   4  10     3251.47     3266.23     69.60 o
  -2   4  10     5192.10     5154.05     85.35 o
  -1   4  10      213.27      222.59     21.39 o
   0   4  10     2409.08     2342.04     64.60 o
   1   4  10     1682.65     1729.83     54.24 o
   2   4  10     1057.94     1075.04     56.10 o
   3   4  10      639.96      664.36     70.17 o
   4   4  10     2856.82     2916.99    154.37 o
   5   4  10      931.81      979.42     91.86 o
   6   4  10       40.36       22.42     20.30 o
   7   4  10     1129.56     1204.52    111.81 o
   8   4  10      562.75      655.79     86.27 o
  -9   5  10       10.97       14.65     17.38 o
  -8   5  10       40.56        9.34     15.46 o
  -7   5  10      151.31      127.94     36.45 o
  -6   5  10       79.62       86.18     27.66 o
  -5   5  10        0.56       10.45     13.35 o
  -4   5  10       46.15       40.43     18.46 o
  -3   5  10      493.12      404.40     57.95 o
  -2   5  10        7.54        9.33     10.72 o
  -1   5  10      234.18      224.78     42.03 o
   0   5  10     1242.50     1277.05     56.69 o
   1   5  10      244.68      247.22     26.51 o
   2   5  10        2.56       -4.23     12.29 o
   3   5  10        9.52        6.60     11.45 o
   4   5  10       10.87       28.57     17.98 o
   5   5  10       28.68       32.54     13.56 o
   6   5  10      147.17      189.50     42.78 o
   7   5  10      107.46       89.67     31.07 o
  -9   6  10      322.98      370.76     69.85 o
  -8   6  10      126.04      115.99     35.06 o
  -7   6  10       32.38       13.78     12.28 o
  -6   6  10     1873.71     2048.37    142.61 o
  -5   6  10      716.02      649.80     77.28 o
  -4   6  10     1181.93     1014.55     94.42 o
  -3   6  10     2919.07     2895.04    152.77 o
  -2   6  10     2537.51     2638.99    100.88 o
  -1   6  10      269.76      269.79     46.66 o
   0   6  10     1993.56     1861.50    146.13 o
   1   6  10      731.75      722.62     45.32 o
   2   6  10      656.63      664.43     72.86 o
   3   6  10     1489.79     1528.78    112.97 o
   4   6  10     2564.51     2756.11    153.95 o
   5   6  10      783.50      829.27     88.87 o
   6   6  10        6.77        3.98     12.89 o
   7   6  10      725.02      839.93     96.45 o
  -9   7  10       19.81       13.13     19.81 o
  -8   7  10       12.46       11.35     11.53 o
  -7   7  10      165.47      133.09     39.10 o
  -6   7  10        5.68        7.09      9.39 o
  -5   7  10      214.12      171.99     42.20 o
  -4   7  10      137.77      127.42     33.50 o
  -3   7  10       11.01        2.36      7.49 o
  -2   7  10       41.91       28.17     13.96 o
  -1   7  10        8.09       16.62     17.25 o
   0   7  10      492.90      457.72     33.22 o
   1   7  10       20.38       12.96     15.03 o
   2   7  10       69.04       71.22     24.06 o
   3   7  10       10.40       -2.30     18.25 o
   4   7  10      137.47       82.62     29.35 o
   5   7  10       25.60       40.50     22.44 o
   6   7  10        0.91        7.80     13.54 o
   7   7  10       36.65       40.40     19.19 o
  -8   8  10      167.69      140.63     41.96 o
  -7   8  10       34.18       13.30      9.19 o
  -6   8  10      834.87      830.16     94.68 o
  -5   8  10      388.81      425.21     66.39 o
  -4   8  10      198.54      202.22     43.18 o
  -3   8  10     1614.40     1651.90    119.99 o
  -2   8  10      745.02      755.54     58.26 o
  -1   8  10      301.38      281.14     38.90 o
   0   8  10      111.58      135.80     34.92 o
   1   8  10      281.27      325.84     53.76 o
   2   8  10       22.47       55.27     21.25 o
   3   8  10      246.87      212.61     45.24 o
   4   8  10     1926.36     2192.16    144.80 o
   5   8  10      310.45      386.10     62.85 o
   6   8  10        6.28       22.88     10.87 o
  -7   9  10        7.55        5.76     16.01 o
  -6   9  10       30.57       38.35     18.14 o
  -5   9  10       13.38       16.59     16.16 o
  -4   9  10      112.23      119.24     35.63 o
  -3   9  10      184.90      219.85     45.44 o
  -2   9  10        8.64       10.85     16.78 o
  -1   9  10       24.31        7.25      8.79 o
   0   9  10        3.26       -1.05      7.73 o
   1   9  10       24.67       13.70     11.03 o
   2   9  10      137.06      117.06     36.76 o
   3   9  10       72.80       73.27     28.11 o
   4   9  10       79.61       42.00     18.13 o
   5   9  10       68.14       76.26     28.89 o
  -7  10  10       38.29       12.40     10.64 o
  -6  10  10      337.58      344.41     64.80 o
  -5  10  10       78.19       71.73     29.94 o
  -4  10  10      169.01      161.77     42.90 o
  -3  10  10     1757.77     1650.78    122.49 o
  -2  10  10     1162.56     1190.74     98.04 o
  -1  10  10       26.90       28.47      9.17 o
   0  10  10      249.76      311.93     58.17 o
   1  10  10      980.20     1050.92    103.47 o
   2  10  10       37.48       12.25      8.62 o
   3  10  10        8.95       16.33     10.66 o
   4  10  10      729.89      731.74     88.43 o
   5  10  10      468.59      523.23     74.75 o
  -6  11  10        6.00       -2.33      9.47 o
  -5  11  10       25.18       30.62     22.42 o
  -4  11  10      318.80      259.41     54.12 o
  -3  11  10       98.65       87.49     31.41 o
  -2  11  10      267.43      230.22     35.37 o
  -1  11  10      176.80      186.95     29.76 o
   0  11  10      264.99      366.62     64.05 o
   1  11  10      137.05      167.04     40.78 o
   2  11  10      158.61      180.22     45.13 o
   3  11  10      101.59       82.06     31.08 o
   4  11  10       16.78       38.00     21.86 o
  -4  12  10        1.91        1.53     11.71 o
  -3  12  10      575.60      532.11     73.36 o
  -2  12  10      888.45      856.11     68.06 o
  -1  12  10       56.29       64.38     15.49 o
   0  12  10      239.25      228.66     50.25 o
   1  12  10      116.52      102.56     33.31 o
   2  12  10      105.56       86.78     30.63 o
 -10   1  11       48.70       41.69     14.80 o
  -9   1  11      598.25      563.02     53.48 o
  -8   1  11      831.38      825.79     90.79 o
  -7   1  11      796.95      779.39     85.50 o
  -6   1  11      821.90      821.56     84.42 o
  -5   1  11      724.50      731.36     46.68 o
  -4   1  11      515.11      498.31     35.36 o
  -3   1  11     7149.69     7082.10    130.30 o
  -2   1  11     1936.77     1845.51     66.51 o
  -1   1  11      808.12      792.28     44.68 o
   0   1  11      140.81      125.81     17.83 o
   1   1  11     2555.47     2503.63     85.01 o
   2   1  11       21.00       63.15     20.36 o
   3   1  11      172.39      214.93     53.62 o
   4   1  11     2779.13     2885.45    105.00 o
   5   1  11     3055.86     3142.88    115.46 o
   6   1  11      109.04      111.31     23.19 o
   7   1  11      673.15      946.22     98.44 o
 -10   2  11       59.12       36.64     24.46 o
  -9   2  11       34.77       13.02     17.94 o
  -8   2  11      110.57      111.03     33.75 o
  -7   2  11       66.84       87.42     30.78 o
  -6   2  11      549.92      577.54     73.44 o
  -5   2  11      636.68      594.72     39.25 o
  -4   2  11       11.83        5.77      3.01 o
  -3   2  11      131.03       87.98     14.35 o
  -2   2  11       86.77       71.52     13.63 o
  -1   2  11       31.81       33.73      8.02 o
   0   2  11       32.54       13.24     12.40 o
   1   2  11      198.53      161.60     22.11 o
   2   2  11        0.29        3.67      8.87 o
   3   2  11      414.99      442.46     39.21 o
   4   2  11       17.03       20.73      5.71 o
   5   2  11       41.00       43.88     13.47 o
   6   2  11       26.06       30.25     20.43 o
   7   2  11       36.79       28.52     16.41 o
  -9   3  11     1498.46     1487.36    129.17 o
  -8   3  11      860.22      853.30     96.11 o
  -7   3  11       26.33       13.42     12.33 o
  -6   3  11      248.49      251.98     23.56 o
  -5   3  11     2832.60     2839.82     79.75 o
  -4   3  11        1.12       -1.52      3.68 o
  -3   3  11     1042.43     1043.78     47.42 o
  -2   3  11     2570.21     2544.46     94.09 o
  -1   3  11       45.70       44.61     15.50 o
   0   3  11        6.65        6.57      3.59 o
   1   3  11     1233.51     1312.97     61.44 o
   2   3  11     1241.16     1231.00     62.93 o
   3   3  11      140.14      148.97     26.07 o
   4   3  11      873.75      838.96     56.88 o
   5   3  11     2371.73     2356.80    145.74 o
   6   3  11      102.82       91.48     32.21 o
   7   3  11      183.60      221.01     47.45 o
  -9   4  11       57.81       84.97     36.18 o
  -8   4  11       21.85       33.35     22.04 o
  -7   4  11       20.18       11.82     16.84 o
  -6   4  11      485.36      501.54     69.77 o
  -5   4  11      159.35      146.50     50.14 o
  -4   4  11       23.09       30.69      7.07 o
  -3   4  11        4.57        0.62      4.28 o
  -2   4  11      472.88      506.05     31.98 o
  -1   4  11      195.48      207.58     22.67 o
   0   4  11      142.58      131.61     16.40 o
   1   4  11      498.39      452.05     36.36 o
   2   4  11       68.16       63.72     14.41 o
   3   4  11       34.87       16.03     11.67 o
   4   4  11       48.35       59.18     24.86 o
   5   4  11        4.22       -6.08     13.89 o
   6   4  11       72.80       72.62     25.66 o
   7   4  11        1.42        0.91      8.69 o
  -9   5  11      583.70      542.21     81.98 o
  -8   5  11       50.09       84.38     29.02 o
  -7   5  11       83.21       60.54     26.08 o
  -6   5  11     1448.26     1553.51    123.38 o
  -5   5  11     1691.52     1841.31    132.04 o
  -4   5  11        0.31        5.85     15.72 o
  -3   5  11     2993.99     2844.89    154.97 o
  -2   5  11     2973.48     3068.40    158.19 o
  -1   5  11      277.65      266.56     44.84 o
   0   5  11        9.32        3.89      7.03 o
   1   5  11     1697.40     1693.46    103.46 o
   2   5  11     2118.07     2130.84    131.86 o
   3   5  11       40.40       25.48     12.76 o
   4   5  11     1548.18     1646.36    122.17 o
   5   5  11     1502.87     1505.82    121.14 o
   6   5  11      213.36      249.25     50.69 o
   7   5  11      149.23      106.01     36.36 o
  -8   6  11       82.01       15.91     15.13 o
  -7   6  11      506.37      461.85     72.72 o
  -6   6  11        1.99       11.83     15.47 o
  -5   6  11        2.41        4.73     16.23 o
  -4   6  11        1.51        3.35     13.79 o
  -3   6  11        7.17       21.37     15.23 o
  -2   6  11      366.82      332.93     37.10 o
  -1   6  11      259.64      292.90     50.52 o
   0   6  11      452.38      451.06     54.92 o
   1   6  11      264.27      253.68     48.74 o
   2   6  11      106.37       95.61     28.56 o
   3   6  11      439.91      484.30     67.48 o
   4   6  11       63.29       55.21     19.24 o
   5   6  11      213.38      166.00     42.28 o
   6   6  11        1.81       43.83     22.60 o
  -8   7  11      217.51      158.80     44.53 o
  -7   7  11       26.44       71.49     19.99 o
  -6   7  11      756.61      745.82     89.93 o
  -5   7  11     1548.01     1655.72    129.45 o
  -4   7  11        1.19        1.44      7.32 o
  -3   7  11     1508.47     1681.59    123.03 o
  -2   7  11      839.48      947.26     64.24 o
  -1   7  11      216.43      233.70     46.96 o
   0   7  11        7.06        3.04     10.20 o
   1   7  11      109.24       93.03     29.94 o
   2   7  11      692.94      636.43     75.02 o
   3   7  11      280.52      249.65     48.27 o
   4   7  11     1918.05     2118.06    145.88 o
   5   7  11      902.89      981.91    101.44 o
   6   7  11      204.44      201.91     49.83 o
  -7   8  11        4.76       11.53      8.73 o
  -6   8  11        2.33       -0.90      8.98 o
  -5   8  11       64.60       83.70     30.86 o
  -4   8  11        0.91        6.03     10.54 o
  -3   8  11       46.63       84.29     30.24 o
  -2   8  11      168.26      185.46     29.44 o
  -1   8  11      195.46      288.79     54.86 o
   0   8  11       25.78       -0.14      8.43 o
   1   8  11       44.51       63.62     25.82 o
   2   8  11       60.93       52.94     23.10 o
   3   8  11        5.79       18.97     13.02 o
   4   8  11       13.86      -14.23     17.69 o
   5   8  11        8.15       -9.56     12.19 o
  -7   9  11       33.14       19.38     14.04 o
  -6   9  11      823.37      815.82     97.21 o
  -5   9  11      629.22      606.98     83.25 o
  -4   9  11        3.73       38.02     19.29 o
  -3   9  11     2255.45     2137.30    144.28 o
  -2   9  11     1544.77     1606.97     89.41 o
  -1   9  11       70.40      111.19     35.77 o
   0   9  11       45.10       53.76     19.24 o
   1   9  11     1036.09     1081.53    108.03 o
   2   9  11      135.94      181.99     41.93 o
   3   9  11       53.45       67.24     22.98 o
   4   9  11     1790.59     2019.40    147.54 o
  -6  10  11       13.31        2.69     21.09 o
  -5  10  11       26.50       -1.72     13.12 o
  -4  10  11        8.99       16.43     17.40 o
  -3  10  11      245.15      239.08     48.99 o
  -2  10  11      136.98      122.74     25.26 o
  -1  10  11      339.27      336.92     49.49 o
   0  10  11      118.64      104.13     33.42 o
   1  10  11       13.19      -12.73     12.73 o
   2  10  11      104.46      111.62     33.61 o
   3  10  11        2.50      -11.86     12.87 o
   4  10  11      121.79      130.01     37.12 o
  -4  11  11       22.90       13.23     17.99 o
  -3  11  11      262.20      286.06     55.53 o
  -2  11  11      622.29      603.77     58.01 o
  -1  11  11       29.53        9.34     24.56 o
   0  11  11      321.36      360.39     64.34 o
   1  11  11      203.85      236.99     50.82 o
   2  11  11      369.86      463.46     73.48 o
  -2  12  11       86.70       81.51     19.61 o
  -1  12  11      285.12      297.65     38.06 o
   0  12  11      213.44      268.50     56.67 o
  -9   0  12      279.76      220.71     48.50 o
  -5   0  12     2562.21     2545.17    122.96 o
  -4   0  12      135.46      147.78     28.20 o
  -3   0  12      555.83      552.55     54.70 o
  -2   0  12      782.51      741.60     62.48 o
  -1   0  12     2098.99     1927.24    104.20 o
   0   0  12        6.92       -3.82      5.31 o
   1   0  12     2643.30     2410.87    123.98 o
   2   0  12     1119.65     1169.87     89.92 o
   3   0  12      592.29      494.91     62.13 o
   4   0  12     1337.80     1302.58    104.44 o
   5   0  12     2032.74     2232.28    143.39 o
   6   0  12      788.84      885.53     93.86 o
   7   0  12      529.70      583.17     78.42 o
  -9   1  12        3.17       -5.61     15.51 o
  -8   1  12       65.76       52.60     24.73 o
  -7   1  12      295.59      260.87     50.41 o
  -6   1  12        9.24        3.77      7.26 o
  -5   1  12      287.28      320.03     39.45 o
  -4   1  12      187.60      173.39     21.71 o
  -3   1  12      182.76      198.74     22.54 o
  -2   1  12      209.50      193.68     22.40 o
  -1   1  12        0.51        2.74      6.29 o
   0   1  12       19.51        7.25      6.09 o
   1   1  12       35.92       29.94      8.47 o
   2   1  12       31.04       19.00      8.64 o
   3   1  12       10.31        6.85      9.54 o
   4   1  12       56.46       55.54     14.72 o
   5   1  12        1.36        2.98     13.66 o
   6   1  12        1.55        6.37     14.25 o
   7   1  12       28.39       18.03     11.02 o
  -9   2  12      885.46      896.08    101.88 o
  -8   2  12     1009.55      988.90    103.81 o
  -7   2  12       80.62       56.70     18.15 o
  -6   2  12      507.46      458.95     35.71 o
  -5   2  12     4415.96     4541.54    133.20 o
  -4   2  12       18.07        9.94     12.12 o
  -3   2  12      574.93      631.21     39.78 o
  -2   2  12      888.34      945.47     49.65 o
  -1   2  12     2186.48     2108.14     76.11 o
   0   2  12      322.65      285.41     28.92 o
   1   2  12     1533.94     1569.92     70.90 o
   2   2  12     2408.72     2540.15     93.08 o
   3   2  12      303.97      317.68     34.76 o
   4   2  12      313.77      305.74     35.91 o
   5   2  12      982.96     1001.21     67.10 o
   6   2  12       50.15       38.00     23.06 o
   7   2  12      229.68      233.93     50.24 o
  -9   3  12        7.65       28.03     20.31 o
  -8   3  12        0.70      -11.72     13.57 o
  -7   3  12       13.78       15.28     12.61 o
  -6   3  12       22.26       37.18     20.55 o
  -5   3  12        0.26        4.07      6.37 o
  -4   3  12       95.96       88.96     22.24 o
  -3   3  12      469.37      486.63     33.80 o
  -2   3  12       25.45       31.36      8.39 o
  -1   3  12        0.04       -3.50      5.74 o
   0   3  12      351.88      292.61     28.83 o
   1   3  12       18.41        5.00      5.40 o
   2   3  12        0.03        2.92      7.14 o
   3   3  12        0.15        9.24     18.02 o
   4   3  12      106.98       77.47     18.46 o
   5   3  12      108.50      110.38     34.32 o
   6   3  12        4.89        9.64     12.15 o
  -9   4  12      962.21      922.29    106.02 o
  -8   4  12      153.65      253.90     57.15 o
  -7   4  12      446.91      368.88     65.26 o
  -6   4  12      768.48      679.26     86.19 o
  -5   4  12     2247.64     2360.63    151.36 o
  -4   4  12       89.85       75.75     11.24 o
  -3   4  12      118.95      131.14     16.29 o
  -2   4  12      974.89     1021.19     48.47 o
  -1   4  12      230.89      269.41     26.30 o
   0   4  12       44.43       29.97     18.35 o
   1   4  12     1297.91     1416.23     67.17 o
   2   4  12     2451.51     2600.87     94.66 o
   3   4  12      259.37      257.03     46.44 o
   4   4  12      246.56      299.76     52.94 o
   5   4  12     1026.09     1100.47    106.96 o
   6   4  12        5.31       -3.80     13.03 o
  -8   5  12      169.20      233.59     55.04 o
  -7   5  12      221.93      262.46     56.66 o
  -6   5  12      103.53       78.85     29.89 o
  -5   5  12      215.62      162.77     41.50 o
  -4   5  12        1.35       13.76     13.55 o
  -3   5  12      337.10      329.23     54.62 o
  -2   5  12       73.33       41.33     16.76 o
  -1   5  12        9.53       11.19     15.08 o
   0   5  12        8.74        2.05      7.72 o
   1   5  12      207.25      225.73     43.69 o
   2   5  12        4.29        5.83      9.32 o
   3   5  12      144.28      158.23     38.81 o
   4   5  12      100.63       77.11     26.55 o
   5   5  12       20.15        9.99      7.58 o
   6   5  12        3.11        7.53      9.17 o
  -8   6  12      360.96      393.39     71.60 o
  -7   6  12      169.08      169.21     48.12 o
  -6   6  12      637.50      688.35     87.84 o
  -5   6  12     1788.83     1734.85    135.65 o
  -4   6  12      255.85      209.67     46.87 o
  -3   6  12      531.43      601.31     52.97 o
  -2   6  12     1104.99     1190.96    104.11 o
  -1   6  12      153.72      175.79     41.17 o
   0   6  12        5.72       -3.87     16.12 o
   1   6  12      961.33     1005.28     95.62 o
   2   6  12     1294.08     1321.61    112.21 o
   3   6  12      288.14      297.23     52.22 o
   4   6  12      889.57      965.04     99.18 o
   5   6  12      463.55      520.05     75.45 o
  -7   7  12       48.06       59.54     20.68 o
  -6   7  12       29.21        5.54     16.56 o
  -5   7  12        2.20        5.48     11.79 o
  -4   7  12       23.86       32.49     24.37 o
  -3   7  12      317.85      319.80     78.55 o
  -2   7  12       34.67       23.70     22.81 o
  -1   7  12       23.47       23.96     17.08 o
   0   7  12      197.78      232.06     48.07 o
   1   7  12        2.76        5.34      9.69 o
   2   7  12       24.75       39.49     17.64 o
   3   7  12      189.37      125.38     37.08 o
   4   7  12       86.24       76.83     27.57 o
   5   7  12        5.46       26.42     10.91 o
  -7   8  12       45.39       48.87     22.80 o
  -6   8  12      499.68      438.59     72.06 o
  -5   8  12     1132.15     1112.76    111.88 o
  -4   8  12      594.94      488.13     73.79 o
  -3   8  12      459.46      422.68     48.16 o
  -2   8  12      973.62     1035.03    103.58 o
  -1   8  12      488.33      578.04     76.06 o
   0   8  12       29.62       16.99     20.10 o
   1   8  12      412.22      402.09     66.40 o
   2   8  12     1441.87     1680.93    130.55 o
   3   8  12      149.58      184.60     45.94 o
   4   8  12      396.32      393.69     67.09 o
  -6   9  12        5.68        4.77     10.71 o
  -5   9  12       21.07       37.27     10.72 o
  -4   9  12      161.18      110.18     41.46 o
  -3   9  12      358.25      453.39     49.26 o
  -2   9  12      487.29      494.31     50.72 o
  -1   9  12        1.73       -6.13     10.81 o
   0   9  12        5.13        2.16     12.97 o
   1   9  12       24.51       40.14     21.16 o
   2   9  12       58.64       40.02     15.38 o
   3   9  12       13.52       -2.49     12.86 o
  -5  10  12      630.70      595.87     83.75 o
  -4  10  12       65.21      126.65     39.33 o
  -3  10  12      292.73      259.54     39.04 o
  -2  10  12      539.76      560.32    107.38 o
  -1  10  12      137.61      168.75     47.01 o
   0  10  12       81.71       60.76     24.95 o
   1  10  12      647.03      674.81     89.57 o
   2  10  12     1049.53     1083.64    112.44 o
  -3  11  12       60.10       54.68     16.58 o
  -2  11  12       10.36       -4.09     14.64 o
  -1  11  12       26.41       51.21     25.06 o
   0  11  12       91.35       81.04     29.62 o
  -6   1  13      801.37      883.79     68.25 o
  -5   1  13     1558.22     1562.27     67.39 o
  -4   1  13      339.38      305.95     29.66 o
  -3   1  13        0.84        3.93     10.56 o
  -2   1  13     1338.18     1502.45     66.41 o
  -1   1  13     1235.24     1287.62     62.23 o
   0   1  13      181.93      147.45     25.55 o
   1   1  13      604.08      617.13     46.44 o
   2   1  13     2106.75     2084.25     87.97 o
   3   1  13      671.37      684.90     52.88 o
   4   1  13      120.67       67.88     17.57 o
   5   1  13     1106.35     1234.28    108.16 o
   6   1  13       83.67      102.52     27.50 o
  -8   2  13        0.04       12.30      9.99 o
  -7   2  13      119.08       68.02     31.03 o
  -5   2  13       11.97       -1.33      4.35 o
  -4   2  13       47.77       39.89     10.39 o
  -3   2  13       86.27       71.46     14.02 o
  -2   2  13       13.13        5.76     13.45 o
  -1   2  13        0.46        5.49      3.91 o
   0   2  13       18.28        8.30     20.12 o
   1   2  13        6.79        5.11      8.89 o
   2   2  13       75.94       51.18     14.48 o
   3   2  13        2.67        7.53     24.37 o
   4   2  13       20.88       12.60     10.05 o
   5   2  13       85.90      105.28     22.37 o
   6   2  13        7.56       -7.58      7.58 o
  -8   3  13     1053.19      985.24    107.53 o
  -7   3  13      663.59      674.09     88.30 o
  -6   3  13      511.55      466.29     71.03 o
  -5   3  13     1381.61     1405.45    109.97 o
  -4   3  13      801.46      780.10     43.47 o
  -3   3  13        3.05       -2.23      4.69 o
  -2   3  13      862.05      838.43     47.81 o
  -1   3  13     1627.01     1731.67     71.14 o
   0   3  13      170.42      173.90     22.90 o
   1   3  13      474.97      496.31     41.45 o
   2   3  13     2790.60     2772.98    102.56 o
   3   3  13     1327.87     1469.43    107.99 o
   4   3  13       21.82       23.17      7.90 o
   5   3  13      468.39      580.37     78.84 o
   6   3  13       21.59        9.23     14.04 o
  -8   4  13        0.23       21.01     12.49 o
  -7   4  13       34.92       53.96     28.33 o
  -6   4  13        3.77        8.61      9.03 o
  -5   4  13      387.25      351.02     60.74 o
  -4   4  13       19.15        5.60      6.69 o
  -3   4  13       49.53       46.61     26.45 o
  -2   4  13       20.51        8.41     10.92 o
  -1   4  13      101.07       98.94     16.96 o
   0   4  13       36.53       20.29      9.95 o
   1   4  13        0.98       -5.12     17.10 o
   2   4  13       35.24       47.71     14.20 o
   3   4  13       97.73      171.72     45.19 o
   4   4  13        0.27       -4.04     10.77 o
   5   4  13       89.68      112.78     35.16 o
  -7   5  13      522.15      432.93     74.25 o
  -6   5  13      224.57      142.68     42.07 o
  -5   5  13      577.57      551.40     76.66 o
  -4   5  13      373.35      457.38     66.89 o
  -3   5  13        1.40        0.48     10.92 o
  -2   5  13      861.52      779.36     84.06 o
  -1   5  13      184.73      202.92     42.13 o
   0   5  13        3.89       -2.96     10.68 o
   1   5  13     1175.84     1129.81    102.32 o
   2   5  13     2013.48     2126.02    142.33 o
   3   5  13      630.20      751.40     86.48 o
   4   5  13      409.57      484.63     73.27 o
   5   5  13      583.43      591.59     82.37 o
  -7   6  13        1.38       38.92     26.51 o
  -6   6  13        4.59      -11.04     11.04 o
  -5   6  13        0.21      -19.39     19.39 o
  -4   6  13       18.54       31.23      9.64 o
  -3   6  13       54.00       88.06     30.79 o
  -2   6  13       53.95       28.71     21.36 o
  -1   6  13       20.02       23.44     14.36 o
   0   6  13       91.02       77.65     28.53 o
   1   6  13       11.96       13.65     14.02 o
   2   6  13       22.57       28.29     21.92 o
   3   6  13       48.39       28.90     17.26 o
   4   6  13        1.90        8.89     12.82 o
  -6   7  13      280.70      236.86     55.42 o
  -5   7  13      708.97      570.26     81.15 o
  -4   7  13      931.23      842.93     90.03 o
  -3   7  13       48.41       72.14     24.55 o
  -2   7  13      623.87      723.35     88.49 o
  -1   7  13     1246.04     1277.48    116.25 o
   0   7  13      402.85      409.50     66.26 o
   1   7  13       95.45      108.34     32.43 o
   2   7  13     1273.78     1219.79    113.53 o
   3   7  13      509.07      543.27     74.39 o
   4   7  13       52.90       13.19      8.75 o
  -6   8  13      205.12      228.34     55.35 o
  -5   8  13      100.29       93.10     33.41 o
  -4   8  13      143.09      143.56     28.89 o
  -3   8  13       21.55       15.01     20.75 o
  -2   8  13      470.58      572.96     80.07 o
  -1   8  13       13.01       -4.17     11.80 o
   0   8  13        7.98       -1.89     10.48 o
   1   8  13       85.13       64.11     27.89 o
   2   8  13       17.48       14.98     13.79 o
   3   8  13        6.15       -4.59     15.03 o
  -5   9  13      459.48      484.41     75.77 o
  -4   9  13      257.81      230.97     38.05 o
  -3   9  13       33.07       21.63      9.76 o
  -2   9  13      557.70      675.50     89.82 o
  -1   9  13      276.71      284.63     57.79 o
   0   9  13       32.23       -4.14     18.88 o
   1   9  13      278.48      337.99     62.95 o
   2   9  13     1054.19     1223.96    118.02 o
  -3  10  13      106.78      127.83     27.64 o
  -2  10  13      173.17      206.36     53.50 o
  -1  10  13        1.05       11.97     13.24 o
   0  10  13       68.22       64.77     24.78 o
  -6   0  14       11.78       10.06     13.98 o
  -5   0  14      542.74      558.69     59.75 o
  -4   0  14     1149.39     1211.76     85.83 o
  -3   0  14      239.16      244.14     39.43 o
  -2   0  14      308.33      304.92     44.01 o
  -1   0  14     1832.24     2033.24    116.75 o
   0   0  14      650.99      669.79     68.60 o
   1   0  14       47.32       28.61     14.62 o
   2   0  14     1878.77     1945.24    125.40 o
   3   0  14      527.68      530.31     68.78 o
   4   0  14       71.87       74.48     27.43 o
   5   0  14      860.27      994.15    100.66 o
  -7   1  14       55.75       72.43     22.45 o
  -6   1  14        0.72       11.74     15.08 o
  -5   1  14        1.68       15.23      6.56 o
  -4   1  14       12.33        5.33      4.23 o
  -3   1  14        1.69        6.40      5.43 o
  -2   1  14       31.28       16.46      6.75 o
  -1   1  14        0.01       -2.07      5.03 o
   0   1  14       24.28       11.97      5.22 o
   1   1  14        1.22        3.62      4.58 o
   2   1  14       24.33        6.78      6.95 o
   3   1  14       26.92       33.31      8.64 o
   4   1  14        0.38       -1.19      8.26 o
   5   1  14       44.18       43.97     18.13 o
  -6   2  14      150.50      128.27     33.64 o
  -5   2  14     1183.50     1229.05     99.66 o
  -4   2  14     1640.28     1733.94     70.52 o
  -3   2  14      188.40      205.35     24.42 o
  -2   2  14      181.17      156.27     22.18 o
  -1   2  14     1333.99     1311.72     65.22 o
   0   2  14     1050.29     1061.70    102.01 o
   1   2  14       24.16       27.09     44.91 o
   2   2  14      912.16      922.50     61.73 o
   3   2  14      821.44      812.95     59.08 o
   4   2  14       12.59        6.11      8.08 o
   5   2  14      192.85      262.94     59.57 o
  -6   3  14       20.38       27.37     12.86 o
  -5   3  14        0.18       -1.74     11.48 o
  -4   3  14      111.60      131.10     34.60 o
  -3   3  14        3.22       -0.56      3.49 o
  -2   3  14        4.38        2.08      6.20 o
  -1   3  14        0.25       -3.37      6.87 o
   0   3  14       14.91        0.14      6.58 o
   1   3  14       26.71       20.15      8.56 o
   2   3  14        9.38        1.42      9.92 o
   3   3  14        0.12        5.62      9.16 o
   4   3  14        0.49       19.91     15.56 o
  -7   4  14      159.77      131.30     38.62 o
  -5   4  14      844.80      864.29     92.20 o
  -4   4  14      593.21      641.95     77.40 o
  -3   4  14       80.20       87.74     26.97 o
  -2   4  14      234.30      249.23     47.51 o
  -1   4  14      809.09      875.57     52.71 o
   0   4  14      448.93      434.52     38.10 o
   1   4  14      335.05      347.02     35.55 o
   2   4  14     1828.53     1851.33     84.88 o
   3   4  14     1206.44     1292.74    115.68 o
   4   4  14      148.11      177.98     45.60 o
  -7   5  14       25.65       33.50     25.38 o
  -6   5  14      227.43      182.98     47.81 o
  -5   5  14       68.15       46.30     23.92 o
  -4   5  14       63.13       92.61     32.09 o
  -3   5  14       17.93       12.56     17.65 o
  -2   5  14        0.44        0.28     10.72 o
  -1   5  14        5.74       -6.66      6.66 o
   0   5  14       88.56       81.43     28.46 o
   1   5  14      130.39      115.81     30.59 o
   2   5  14        4.96        6.11      9.44 o
   3   5  14       22.57       64.82     24.49 o
   4   5  14        0.78        5.82     12.41 o
  -6   6  14       72.61       89.09     32.19 o
  -5   6  14      609.84      650.37    112.14 o
  -4   6  14      989.84     1063.05    109.06 o
  -3   6  14        4.56        8.57      7.37 o
  -2   6  14       68.52      110.79     34.78 o
  -1   6  14      944.83      944.55     99.78 o
   0   6  14      442.45      502.95     73.27 o
   1   6  14       12.66        3.88     13.69 o
   2   6  14     1490.83     1640.20    133.40 o
   3   6  14      253.75      200.47     45.82 o
  -5   7  14       79.90       56.04     16.11 o
  -4   7  14      140.27      124.94     37.50 o
  -3   7  14        0.40       20.93     21.19 o
  -2   7  14       20.25       30.66     19.38 o
  -1   7  14        4.89       19.10     14.25 o
   0   7  14        9.58       48.39     24.63 o
   1   7  14      104.00      115.32     34.56 o
   2   7  14        4.84       20.41     23.88 o
  -4   8  14     1072.69     1101.51     82.27 o
  -3   8  14       66.30      154.71     45.96 o
  -2   8  14      254.51      332.50     61.29 o
  -1   8  14      919.11     1058.17    112.73 o
   0   8  14      870.69     1054.31    110.53 o
   1   8  14        2.93       25.51     20.88 o
  -2   9  14      238.72      207.95     52.49 o
  -1   9  14        1.13        3.84     13.58 o
  -6   1  15       12.56       -6.42      6.42 o
  -5   1  15      222.69      185.85     39.21 o
  -4   1  15      503.62      482.00     40.01 o
  -3   1  15      642.05      630.97     45.37 o
  -2   1  15       27.12       20.29      9.99 o
  -1   1  15     1045.42     1064.45     61.98 o
   0   1  15     1060.14     1045.92     62.78 o
   1   1  15        2.91       -6.03      6.44 o
   2   1  15      645.84      629.72     52.24 o
   3   1  15      160.53      124.77     23.17 o
   4   1  15      105.45       74.94     27.96 o
  -6   2  15       19.60        8.10     12.87 o
  -5   2  15       34.91       36.73     16.71 o
  -4   2  15       10.74       45.98     22.33 o
  -3   2  15      111.52      143.30     22.00 o
  -2   2  15        0.38       -3.84      5.57 o
  -1   2  15       28.97       13.99     12.97 o
   0   2  15        0.05       -7.61      7.61 o
   1   2  15        3.70       12.36      8.63 o
   2   2  15       38.81       28.47     12.13 o
   3   2  15       10.50        6.73      6.39 o
  -6   3  15       48.26       65.11     20.89 o
  -5   3  15      808.75      821.69     87.65 o
  -4   3  15      962.36     1055.49     97.50 o
  -3   3  15      894.20      809.04     84.23 o
  -2   3  15        5.39        4.16     11.37 o
  -1   3  15      941.23     1027.95     59.22 o
   0   3  15     1295.08     1360.99     71.43 o
   1   3  15       70.29       89.74     18.79 o
   2   3  15     1193.20     1307.97     76.18 o
   3   3  15      765.48      788.06     59.98 o
  -6   4  15       13.40        2.80      7.99 o
  -5   4  15      198.74      218.26     46.88 o
  -4   4  15       34.09       22.12     13.79 o
  -3   4  15      131.98      113.81     33.11 o
  -2   4  15       77.32       73.52     26.95 o
  -1   4  15        2.99       -6.36     12.21 o
   0   4  15        1.21       -6.62      8.55 o
   1   4  15      267.05      282.45     32.87 o
   2   4  15      227.65      232.77     48.20 o
   3   4  15       22.85        5.58      7.70 o
  -5   5  15      553.48      672.66     86.40 o
  -4   5  15      913.86     1026.16    105.30 o
  -3   5  15      384.44      399.80     63.11 o
  -2   5  15        1.05      -21.26     21.82 o
  -1   5  15      603.44      668.49     83.21 o
   0   5  15      897.60     1035.02    103.90 o
   1   5  15        1.18        9.31      7.76 o
   2   5  15      843.08      969.51    102.30 o
  -4   6  15      215.56      181.29     47.56 o
  -3   6  15      122.87      114.21     35.57 o
  -2   6  15       83.53       85.47     32.66 o
  -1   6  15       25.80       21.01     11.36 o
   0   6  15        3.61       -9.66     21.74 o
   1   6  15        3.03       -8.90     10.61 o
  -3   7  15      331.30      330.65     62.73 o
  -2   7  15        1.35        8.15     13.24 o
  -1   7  15      696.74      642.57     86.22 o
   0   7  15      927.64     1023.04    109.50 o
  -3   0  16      642.37      590.11     65.36 o
  -2   0  16       26.76       32.65     12.57 o
  -1   0  16     1310.61     1451.63    104.69 o
   0   0  16     1613.78     1542.74    111.90 o
   1   0  16       16.06        8.33     11.34 o
   2   0  16       82.45       86.50     29.36 o
  -4   1  16       77.62       58.63     26.05 o
  -3   1  16       23.24       37.20     18.08 o
  -2   1  16       35.32       22.61      9.92 o
  -1   1  16       26.35       32.33     10.53 o
   0   1  16        4.78        4.13     18.37 o
   1   1  16       37.63       54.12     16.52 o
   2   1  16       18.03       21.03     14.84 o
  -5   2  16        1.32       17.66      9.97 o
  -4   2  16      196.67      204.20     42.69 o
  -3   2  16      424.98      393.62     58.85 o
  -2   2  16       72.28       65.77     24.45 o
  -1   2  16     1467.51     1565.89     77.48 o
   0   2  16     1423.05     1464.25     76.64 o
   1   2  16      101.40      127.56     23.50 o
   2   2  16      246.99      286.38     35.41 o
  -5   3  16       35.94       72.05     25.32 o
  -4   3  16       60.78       77.10     23.35 o
  -3   3  16       70.53       72.97     23.85 o
  -2   3  16       27.06       18.17      9.52 o
  -1   3  16       58.68       67.04     26.31 o
   0   3  16      168.74      141.03     36.03 o
   1   3  16       11.79        1.30     12.87 o
  -4   4  16      407.24      487.98     70.69 o
  -3   4  16      690.70      692.61     83.22 o
  -2   4  16      152.86      151.89     38.75 o
  -1   4  16      473.23      464.17     69.01 o
   0   4  16     1060.65     1127.31    108.16 o
   1   4  16       15.81       11.56     10.65 o
  -3   5  16        2.13        8.62     11.66 o
  -2   5  16       13.43       -1.51      8.79 o
  -1   5  16      104.88       73.15     28.23 o
   0   5  16       21.38       33.08     15.66 o
  -2   1  17       74.59       50.34     23.78 o
 
